# Supplementary material for: Erianthus germplasm collection in Thailand: genetic structure and phylogenetic aspects of tetraploid and hexaploid accessions
Source: BMC Plant Biol. 2022 Jan 22;22:45. doi: 10.1186/s12870-021-03418-3 (PMC8783461; doi:10.1186/s12870-021-03418-3)
Supplement: Supplementary file 1 — Additional file 1: Table S1. Characteristics of 28 SSR loci in 121 Thai Erianthus accessions. [file 12870_2021_3418_MOESM1_ESM.xlsx]

## Sheet: Table S1
Table S1 Characteristics of 28 SSR loci in 121 Thai Erianthus accessions.
No.	Locus		Primersb		Expected sizec	Characteristicsd
						Hexaploid E. arundinaceus (n=71)							Tetraploid E. arundinaceus (n=16)							E. procerus (n=34)
	Name	Motif a	Forward	Reverse		Observed size range	NA	NP	NG	PIC	MI	Rp	Observed size range	NA	NP	NG	PIC	MI	Rp	Observed size range	NA	NP	NG	PIC	MI	Rp
1	ED002	(CT)8	GGAAACAGCTATGACCATACTGCATTTCTTGCCCATGC	AAACCCCAACCATACCACAC	247	238-278	13	100	29	0.17	2.22	2.82	246-248	2	100	3	0.27	0.55	0.75	246-254	5	100	10	0.269204	1.35	2
2	ED011	(AG)8	GGAAACAGCTATGACCATACGAACTGCTATCGCTCAAG	TGATCATGAAGCGACTGCTC	199	144-216	10	100	30	0.23	2.33	3.1	194-202	3	66.7	4	0.23	0.45	0.88	170-202	5	100	17	0.41	2.06	3.06
3	ED035	(AC)8	GGAAACAGCTATGACCATTATGGGTTTATGGGCCACTC	GCCGCTGGCTGTCTTTACTA	232	194-232	11	100	43	0.3	3.25	5.04	220-230	4	100	7	0.37	1.46	2.13	220-230	6	100	16	0.35	2.11	3.29412
4	ED082	(AT)8	GGAAACAGCTATGACCATTGCTGTCATGTTGGACTGTG	CGCCGTAATTGCATGCTCTA	197	157-254	21	100	63	0.252709	5.30688	7.26761	157-282	13	100	13	0.26	3.35	4.625	204-256	7	100	13	0.240237	1.68	2.58824
5	ED088	(AG)10	GGAAACAGCTATGACCATTTGCTCTTGTGTTCCCCAGT	CTTTGTCCATGGCCAGTGTT	174	159-191	13	100	44	0.25	3.31	4.85	167-173	4	100	7	0.4	1.61	2.5	161-195	12	100	26	0.24	2.93	4
6	ED101	(GT)8	GGAAACAGCTATGACCATGGTTAGGTCCCCAAGTTACCA	CATGGCCTTGCAACACTTTA	186	196-220	13	100	29	0.17	2.26	3.1	198-202	3	100	5	0.304688	0.914062	1.375	198-208	6	100	18	0.397059	2.38	3.94118
7	ED106	(CT)11	GGAAACAGCTATGACCATGTCTTTGCACGTCGTTTGAG	ACGTCATCAAGGCGAAGCTA	207	174-206	14	100	49	0.25	3.49	4.65	176-202	7	85.7	7	0.190848	1.14509	1.625	174-202	9	100	18	0.26	2.33	3.29
8	ED113	(AT)8	GGAAACAGCTATGACCATTCCGTGCGGACAGTAAACTA	GGTCATGTTTCGCAGCTCTA	182	171-189	9	100	34	0.32	2.85	4.25	171-183	5	100	9	0.3	1.48	2.13	171-183	6	100	7	0.12	0.7	0.882353
9	ED185	(AG)12	GGAAACAGCTATGACCATAGCTTCAGGCTGAGATGACC	TCCAAACAGTAGACCATCAGG	177	161-269	8	87.5	17	0.198671	1.3907	2.3662	161-214	2	50	2	0.152344	0.152344	0.375	153-161	2	50	2	0.103806	0.1	0.235294
10	ED188	(GT)9	GGAAACAGCTATGACCATGATGTCTTCCGGCTATTTCG	AGCGTGACGGTTCACACTTC	201	141-200	6	100	16	0.263572	1.58143	2.11268	194-200	3	100	5	0.361979	1.08594	1.875	194-200	4	100	6	0.23	0.9	1.12
11	ED239	(CT)8	GGAAACAGCTATGACCATGAATCGGATTTAACGGACGA	CTGGCAGGAGAGGAACTCTA	179	174-180	4	100	8	0.31	1.26	1.77	176-180	3	100	4	0.43	1.3	2	174-180	4	100	12	0.42	1.7	2.53
12	ED265	(GT)8	GGAAACAGCTATGACCATTGGACTCAGCAGTCAGCACT	CGTGCGCTCACAAAAACAAC	235	229-257	12	100	38	0.229386	2.75263	4.05634	227-255	10	100	11	0.326562	3.26562	5	229-241	6	100	21	0.396194	2.38	3.41176
13	ED307	(GT)8	GGAAACAGCTATGACCATACCACCTCCACCTTCATCCT	GCCTAAAACCCCATTCCATT	173	169-179	6	100	21	0.34	2.05	3.24	165-175	5	100	8	0.284375	1.71	2	143-175	7	100	13	0.248393	1.74	2.41176
14	ED316	(GT)8	GGAAACAGCTATGACCATGGTTGCCAAAAACAGTCAGAG	GCGTCACGTGTGATGAATTT	249	234-256	10	100	33	0.27	2.68	3.63	236-254	6	100	11	0.35	2.07	3.13	236-252	6	100	8	0.23	1.39	2
15	ETR044	(AGC)7	GGAAACAGCTATGACCATGTGGCATCCCTACGCCAT	CTGCGGACACACTTGCTTTA	193	124-249	9	100	19	0.203575	1.83218	2.30986	184-196	5	100	8	0.339062	1.69531	2.875	187-196	4	75	5	0.174308	0.26	0.882353
16	ETR047	(AGG)6	GGAAACAGCTATGACCATGCATGTTGCCACTCTTTGC	GGCTTCTTCCAGATCGCATA	197	189-195	3	100	5	0.244131	0.732394	0.929577	189-192	2	50	2	0.0585938	0.0585938	0.125	192-195	2	100	3	0.180796	0.36	0.411765
17	ETR074	(GGT)5	GGAAACAGCTATGACCATTGCAGCAGTACACACGTCCT	GAAGAAGAGGATGCGACGAC	224	218-239	8	87.5	23	0.25	1.75	2.65	188-239	5	80	5	0.17	0.68	1	209-233	4	75	4	0.15	0.44	0.88
18	ETR077	(CCT)5	GGAAACAGCTATGACCATCAACGAAAGGGCATTCTCC	GTTGCTCCCTGCTGACAAGT	198	192-210	5	80	7	0.18	0.72	1.21	195-204	2	50	2	0.06	0.06	0.13	192-204	4	75	5	0.23	0.68	1.29412
19	ETR083	(CTT)14	GGAAACAGCTATGACCATACGCCAACAATCCAATCTTC	ACCCGTGTCCGGAAGTAGTA	234	214-303	27	100	59	0.17	4.62	6.11268	240-255	5	100	6	0.314063	1.57031	2.125	240-329	11	100	19	0.21	2.32	3.06
20	ETR097	(CCG)6	GGAAACAGCTATGACCATTGGTCGTGAAGACGTGAACT	ATGCTGATTGGGAAGAATCG	190	178-199	8	87.5	20	0.2	1.43	2.06	178-205	7	86	9	0.255859	1.53	2.63	178-199	4	75	5	0.26	0.77	1.70588
21	ETR098	(CTT)5	GGAAACAGCTATGACCATTTAGAGCCACTTCCTCATCG	GCCACTCTAAATGCCACACA	139	137	1	0	1	0	0	0	137	1	0	1	0	0	0	137	1	0	1	0	0	0
22	ETR104	(AGC)5	GGAAACAGCTATGACCATAGCCATTCCTTGTTGTGGAC	AGCTAGCGCAGAGATGATGA	252	156-253	5	80	12	0.313747	1.25499	2.25352	156-326	7	85.7	7	0.174107	1.04464	1.5	247-320	3	66.7	4	0.277393	0.55	1.23529
23	ETR107	(CCG)5	GGAAACAGCTATGACCATACCACTTCAAGCGCAAGTTC	ACCCCAGCACACGAATTTAG	234	229-241	5	100	9	0.22	1.12	1.49	232-241	3	100	5	0.236979	0.47	0.875	174-244	5	80	9	0.27301	1.09	2.05882
24	ETR124	(GAT)7	GGAAACAGCTATGACCATGGCAAAGGGAACAGCTTAGA	CTGCTGGTTGGCCTATGAAT	182	166-181	6	83.3	12	0.25	1.27	2.17	169-181	5	80	8	0.259375	1.0375	1.75	169-181	5	80	11	0.33	1.33	2.71
25	ETR129	(AAT)7	GGAAACAGCTATGACCATATTGTCATCTCCAGGGCTTG	ACTGCATCCATCCTTTGCTT	154	146-236	30	100	64	0.189389	5.82	7.69014	164-230	15	100	14	0.317708	4.76562	6.5	137-179	5	80	7	0.21684	0.87	1.76
26	ETR154	(CCG)6	GGAAACAGCTATGACCATACGCCAACGTCTTCTACTGG	GGCCAAGGGATATTGTAGAGC	194	171-198	10	90	26	0.22	1.96	2.9	180-192	4	75	6	0.07	0.22	1.63	177-189	5	100	11	0.34	1.71	2.76
27	ETR169	(GTT)10	GGAAACAGCTATGACCATGCCTAGGAACAGTGCTGCAT	AAGGACATTGAAGCCAAACG	242	183-256	10	90	28	0.220194	1.98175	2.98592	183-244	3	66.7	3	0.078125	0.15625	0.25	183-322	11	100	25	0.260774	2.83	4.06
28	ETR172	(GCT)5	GGAAACAGCTATGACCATGGTGCCTGGGTTAACCATT	CATGCAGCAAGATCGATAGC	141	121-184	8	87.5	13	0.177941	1.24559	2.22535	139-184	3	66.7	3	0.182292	0.364583	0.75	112-184	4	75	5	0.199827	0.6	1.05882
Maximum						-	30	100	64	0.34	5.82	7.69	-	15	100	14	0.43	4.77	6.5	-	12	100	26	0.42	2.93	4.06
Minimum						-	1	0	1	0	0	0	-	1	0	1	0	0	0	-	1	0	1	0	0	0
Mean ± SD						-	10.2 ± 6.6	91.9 ± 19.3	26.9 ± 17.4	0.23 ± 0.07	2.23 ± 1.35	3.19 ± 1.80	-	4.9 ± 3.2	83.7 ± 23.9	6.3 ± 3.4	0.24 ± 0.11	1.22 ± 1.11	1.88 ± 1.53	-	5.5 ± 2.6	86.8 ± 22.0	10.8 ± 7.0	0.25 ± 0.10	1.34 ± 0.85	2.09 ± 1.18
a Motifs and numbers of repeat in E. arundinaceus accession 'JW630' used in the development of SSR markers.
b The M13-tailed sequence is underlined.
c PCR product size in E. arundinaceus accession 'JW630' used in the development of SSR markers.
d Number of amplified fragments (NA), % of polymorphic bands (NP), number of genotypes (NG), polymorphic information content (PIC), marker index (MI), and resolving power (Rp).
