# Supplementary material for: Erianthus germplasm collection in Thailand: genetic structure and phylogenetic aspects of tetraploid and hexaploid accessions
Source: BMC Plant Biol. 2022 Jan 22;22:45. doi: 10.1186/s12870-021-03418-3 (PMC8783461; doi:10.1186/s12870-021-03418-3)
Supplement: Supplementary file 2 — Additional file 2: Table S2. Sampling locations of 121 Erianthus accessions collected in Thailand, their grouping by each analysis, and size of amplified fragment in each accession. [file 12870_2021_3418_MOESM2_ESM.xlsx]

## Sheet: Table S2
Table S2 Sampling locations of 121 Erianthus accessions collected in Thailand, their grouping by each analysis, and size of amplified fragment in each accession.
Species	Map No.a	Accession name	Year	Location			Structural analysis			PCoA analysis	Phylogenetic analysis	Chloroplast haplotype	Phenotypic analysisb	Size of amplified fragment (bp)
				Latitude (N)	Longitude (E)	Altitude (m)	K = 2	K = 3	K = 4					ED002	ED011	ED035	ED082	ED088	ED101	ED106	ED113	ED185	ED188	ED239	ED265	ED307	ED316	ETR044	ETR047	ETR074	ETR077	ETR083	ETR097	ETR098	ETR104	ETR107	ETR124	ETR129	ETR154	ETR169	ETR172
E. arundinaceus (2n=6x=60)	1	ThE97-003	1997	16.4436	103.051	216	S1	T1	F1	G1	C1	H1	Type I	246/248/250	178/194	220/222/224/226/228	216/226/230/242	161/173/177	200/202/204/206	176/178/180/192/200	175/181/183	161	196	178	233/235/237	171	236/246	187/190	189/192/195	224/236	195/201	240/243/246/252	178/184/187/193	138	247	232/238	175/178	146/152/164/173	180/186	183/238/245	122/133/140/184
	2	ThE97-019	1997	16.5911	103.104	184	S1	T1	F1	G1	C1	H2	Type I	246/248/250/252	178/194	224/226/228/230	226/230/236	171/173/177/179	200/204/206	176/188/196/198/200	171/183	161/214	194/196/198	176/180	233/235/237	171/173/175	244/246/248	187/190/193	192/195	224/236	195	220/223/243/249	178/187/193	138	156/247	232/235/238	175/178/181	146/152/158/164/167	174/183/186	183/248/257	122/140/184
	3	ThE99-054	1999	16.4043	102.164	226	S1	T1	F1	G1	C1	H1	Type I	248/250/266	194	224/226/228	224/230/234/236	169/171/173	198/200/202/204/206	176/180/192/194/196	173/179/183	161/214	198	178	233/235/239	175/179	246/248/252	190/193	192/195	224/233	195	240/243/246/255/264	178/187	138	156/241/247	232/235	178/181	146/152/170	183/186	183/235/238/245	122/140/184
	4	ThE99-069	1999	14.1022	102.554	349	S1	T1	F1	G1	C1	H3	Type I	238/248/250	150/216	210/224/226	230/234	169/171	198/200/202/210	176/198	171/175/179/181/183	161	196	178/180	235	171/173/175	246/248/250	190	192/195	224/230/233	195	223/243/246/255	178/181/184/187/190	138	156/247	232/235	175/178/181	155/170/176/200	183/186	183/235/238	133/140/184
	5	ThE99-088	1999	12.153	102.303	5	S1	T1	F1	G1	C1	H4	Type I	248/250	178/194/202	220/222/226/228/230	157/184/224/226/228	161/169/171/179	200/202/204	176/180/192/194/200	171/175	161/214	196/198	176/178	233/235/237	171	236/248/250	187/190	192/195	224/233	195	229/232/246/249/273	178/187/193	138	247	232/238	175/178/181	146/152/167/170	186	183/235/241	133/140/184
	6	ThE99-089	1999	12.1336	102.303	5	S1	T1	F1	G1	C1	H4	Type I	246/248/250	194	220/222/226/228/230	184/228/234/236	161/169/171	200/202	176/180/194/198/200	171/179	161/214	198	176/178	229/233/237	171/173	236/246/248	124/190	192/195	221/224/233	195	229/246/276	178/187/193	138	247	232/235/238	175/178	146/158/164/170/182	186	183/235/238/241/245	140/184
	7	ThE99-091	1999	12.0025	102.221	14	S1	T1	F1	G1	C1	H4	Type I	248/250	178/194	220/222/224/226/230	157/184/226/230/234	171/183	198/200/204/212	176/194/196/200	171/175/179	161	194/196	176/178	229/235/237/254	171	246/248/250	190	192/195	221/224	195	243/246/249	178/187/190/193	138	247	232/235/238	178/181	152/161/616/116/717	177/186	183/238/245	133/140/184
	8	ThE99-092	1999	12.0633	102.203	108	S1	T1	F1	G1	C1	H4	Type I	246/248/250	178/194	222/224/230	204/216/230/234/242	169/171/179	200/202/204	180/194/198	171	161	194/198	176/178	229/233/237	169/171	236/248	181/190	192/195	224	195	229/243/246/249	178/187/190	138	247	232/235/238	175/178	146/167	186	183/241	133/140/184
	9	ThE99-094	1999	12.0333	102.184	123	S1	T1	F1	G1	C1	H1	Type I	238/246/248	144/194/216	210/222/226/228/230	226/234	169/171/175	200/204/212	176/184/192/196	171/175/179	161/214	194/196/198	176/180	229/235/237	175	246/248	124/187/190/193/249	192/195	218/224/230/233	195	240/246/255	178/184/187/193	138	156/247	232/235	175/178	164/179/206/209/221	186	183/232/238	133/140/184
	10	ThE99-095	1999	12.0313	102.182	57	S1	T1	F1	G1	C1	H1	Type I	238/246/248	144/194/216	210/222/226/228/230	226/234	169/171/175	200/204/212	176/184/192/196	171/175/179	161/214	194/196/198	176/180	229/235/237	175	246/248	124/187/190/193/249	192/195	218/224/230/233	195	240/246/255	178/184/187/193	138	156/245/247	232/235	175/178	164/179/206/209/221	186	183/232/238	133/140/184
	11	ThE99-103	1999	12.4606	101.505	9	S1	T1	F1	G1	C1	H1	Type I	238/246/248	144/194/216	210/222/226/228/230	226/234	169/171/175	200/204/212	176/184/192/196	171/175/179	161/214	194/196/198	176/180	229/235/237	175	246/248	124/187/190/193/249	192/195	218/224/230/233	195	240/246/255	178/184/187/193	138	156/245/247	232/235	175/178	164/179/206/209/221	186	183/232/238	133/140/184
	12	ThE99-114	1999	12.4328	101.09	32	S1	T1	F1	G1	C1	H3	Type I	248/250/252	144/194	210/220/228/230	222/226/228/230/234	161/169/171	200/202/204	176/182/192/196/198	175/179/181/183	161/214	194/196	176/180	229/233	171/175	246/248	187/190	192/195	224/236	195/201	240/246/255/273	178/181/187/193	138	247/253	235/238	175/178	152/164/170/179/236	183/186	183/235/238	133/140/184
	13	ThE99-137	1999	15.5138	99.2932	128	S1	T1	F1	G1	C1	H4	Type I	248/250	178/194/202	220/222/226/228/230	157/184/224/226/228	161/169/171/179	200/202/204	176/180/192/196/198	171/175	161/214	196/198	176/178/180	233/235/237	171	236/248/250	187/190	192/195	224/233	195	229/232/246/249/273	178/187/193	138	247	232/238	175/178/181	146/152/167/170	186/198	183/235/241	133/140/184
	14	ThE01-001	2001	15.5117	104.375	153	S1	T1	F1	G1	C1	H1	Type I	248/250	194	222/226/228/230	216/228/230	169	200/202	180/182/192/196/198	171/175/181	161/214	192/196/198	176/178/180	235/241/258	173	246/248/250	184/187/190	192/195	218/224	195	240/243/246/252	178/181/184/187/193	138	156/247	232/235/238	175/178	149/164/215/236	186/192	183/232/235/238	122/133/140/184
	15	ThE01-003	2001	16.3226	104.224	223	S1	T1	F1	G1	C1	H1	Type I	248/250/264/278	178/198/208	222/224/226	216/224/226/228/230	169/171/173	200/204/212	176/180/192/200	171/175/179/183	161/214	196/198	176/178	235/237	173/175	244/246/248	187/190	192/195	221/224/233/236	195/204	240/246/261/279	178/184/187/190/193	138	156/247	232/235/238	172/175/178/181	146/155/158/167/179	171/174/177/186	183/245	122/140/184
	16	ThE01-005	2001	16.5857	103.261	201	S1	T1	F1	G1	C1	H1	Type I	248/250/264/278	178/208	222/224/226	216/224/226/228/230	169/171/173	200/204/212	176/180/192/200	171/175/179/183	161/214	196/198	176/178	235/237	173/175	244/246/248	187/190	192/195	221/224/233/236	195/204	240/246/261/279	178/184/187/190/193	138	156/241/245/247	232/235/238	172/175/178/181	146/155/158/167/179	171/174/177/186	183/245	122/140/184
	17	ThE01-006	2001	16.5946	103.262	207	S1	T1	F1	G1	C1	H1	Type I	246/248/250	194	220/222/224/228	216/228/230/234	167/169/171/173/183	198/200/202	176/180/194	173/179/181/183/187	161	196/198	176/178/180	233/235	173/175	244/246/248/250	187/190/193	189/192/195	224/236	195/210	243/246/249/261	178/187/190/193	138	156/241/245/247	232/235/238	169/172/175/178	164/176/179/194/233	174/177/186	183/245	122/133/137/140/184
	18	ThE01-007	2001	16.5535	103.134	178	S1	T1	F1	G1	C1	H1	Type I	246/248/250/268	178/194/202	220/222/224/228	204/226/236/242	173/177/183	200/202	176/192/196/200	171/173/175/179	161	196/198/200	178	229/233/235/237/245	171/175	246/250	187/190	189/192	224/233	195/204	246/303	178/184/187/193	138	156/241/247	232/235/238	172/175/178	158/167/170/176	177/183/186	183/232/241/245	122/133/140/184
	19	ThE01-009	2001	16.385	101.491	300	S1	T1	F1	G1	C1	H1	Type I	248/250/254	194/202	210/224/226/228/230	204/218/226/230	171/177	200/202/212	198/200	171/179/183	161/214	194/196/198	178	233/235/247	169	242/244/246/248	187/190/196	189/192/195	224	195	220/246/264	178/184/187/193	138	247	232/235	172/178/181	146/155/164/176/224	177/183/186	183/241	122/133/140/184
	20	ThE01-010	2001	16.3913	101.443	306	S1	T1	F1	G1	C1	H3	Type I	246/248/250	150/194	226/230/232	204/218/226/230	161/169/177/183	200/202/206	176/198/200/202	171/173/185/189	161	196/198	178	235/237	169/171/175	242/246/252	187/190	192/195	224	195	217/240/246	178/187/190/193	138	247	232/235/238	172/175/178	164/170/203	186	183/238	122/133/140/184
	21	ThE01-012	2001	16.4357	101.222	482	S1	AM (T1+T2)	AM (F1+F2)	G1	C1	H3	Type I	248/250/252/270	194/198	224/226/230	204/226/230/242	161/169	200/202	176/192/196/198/200	171/173/183	161/214	196/198	178	233/235/237/243	169/173	238/246/248/250	187/190/196/199	192/195	224/227	195/204	240/243/246/291	178/187/190/196	138	156/245/247	232/235/238	169/175/178	152/164/176/179/200	177/183/186	183	122/140/147/184
	22	ThE01-013	2001	16.4354	101.222	478	S1	AM (T1+T2)	AM (F1+F2)	G1	C1	H3	Type I	248/250/252/270	194	220/224/230	184/228/230/240/252	169	200/202/214	176/182/198/200/202	171/173/183	161/214	196/200	178	233/235	169	236/244/246/252	187/190	192/195	224/236	195/201	240/246/249/288	178/187/193	138	241/247	235/238	178	146/152/155/164/173	183/186	183/248	122/140/184
	23	ThE01-014	2001	16.4643	102.071	238	S1	T1	F1	G1	C1	H3	Type I	248/250	194	194/214/220/222/228	157/224/230/242	175/177	204/206/208	176/196/198/200	171/183	161/214	194/196/198	176	233/235/237	171/173	238/244/246	184/187/190	189/192/195	224/230	195/204	246/249	178/187/193	138	156/241/247	235/238	169/172/178/181	155/164/173/176/236	186	183	122/133/140/184
	24	ThE01-020	2001	18.2121	100.202	229	S1	T1	F1	G1	C1	H5	Type I	250/252	178/194	220/222/224	204/224/230	161/169/175	198/200	176/198/200/202	179/183	161/214	196/198	176/178	233/235/241/247	171/175	236/244/246/248	184/187/190	192/195	224/236	195/201	246/255/267/276/272	178/187/193	138	241/245/247	232/235/238/241	178/181	164/167	177/180/186	183/245	122/140/184
	25	ThE01-021	2001	18.2307	100.235	430	S1	T1	F1	G1	C1	H1	Type I	250/252	178/194	218/220/222/224	157/204/218/224	165/167/175/177	200/206	176/200/202	173/179/181	161/214	196/198	176/178	233/235	175	244/246/248/250	184/187/190/193	192/195	224/236	195	246/252/291	178/187/193	138	245/247	232/235	175/178/181	164/170/203	174/180/186	183/229/245	122/140/147/184
	26	ThE01-028	2001	18.2821	100.566	349	S1	T1	F1	G1	C1	H5	Type I	250/252/266	178/194	220/222/224/228	204/222/224/234/242	169/175	200/202/204	176/200/202	181/183/185	161/214	196/198	176/178/180	229/233/235	175	236/244/248	184/187/190	192/195	221/224/233/236	195/201/204	220/240/243/246	178/187/193/199	138	247	229/232/235	175/178/181	149/152/164/167	174/183/186/195	183/229/238/241	122/140/184
	27	ThE01-030	2001	18.252	100.586	511	S1	T1	F1	G1	C1	H1	Type I	248/250/252	148/194	224/226/228	218/220/222/228/230	169/175	200/202	176/198/200	179/183	161/214	196/198	176/178	233/235	169/171/175	246/248	184/190	189/192/195	224/236	195	240/246/249/294	178/187/193	138	156/241/245/247	232/235	175/178/181	152/164/167/176/215	183/186	183/241	122/133/140/184
	28	ThE01-046	2001	17.1457	102.493	201	S1	T1	F1	G1	C1	H3	Type I	248/252/266	194	210/220/222/224/226	204/226/230/236	169/171/179	200/202	176/198/200	175/181/183	161/214	194/196/198	176/180	235/237/241	171/173	246/248/250	184/187	189/192	224	195	243/246/297	178/184/187/193	138	247	232/235	172/175/178	146/164/167/176/194	174/183/186	183/235/238/241	122/140/184
	29	ThE01-048	2001	17.0934	102.492	213	S1	T1	F1	G1	C1	H3	Type I	238/246/248/250	194	222/224/226/228	224/226/230/242	161/171/175/177/183	200/202/206	176/178/192/196/200	173/179/183	161	194/196/198	178	229/233/235/237/239	171/175	244/246/248	184/187/190	192/195	221/224/233	195/204	240/243/246	178/184/187/190	138	156/241/247/253	232/235/238	175/178	146/152/155/167/209	171/186	183/235/238	122/133/140/184
	30	ThE01-049	2001	17.0934	102.492	213	S1	T1	F1	G1	C1	H1	Type I	238/248/250	178/194/198	220/224/226/230	198/204/230/234	161/169/171/173	198/200/202/206	176/200	171/181/183	161	194/196	176/178	233/235/237/239	171	246/248/252	184/187/190/193	192/195	224/236	192/195/201	243/246/249/255/258	178/184/187/193	138	156/241/245/247	232/235/238	175/178	146/152/164	180/186	183/238/245	122/133/140/184
	31	ThE01-050	2001	17.1439	102.332	230	S1	T1	F1	G1	C1	H1	Type I	246/248/250	148/178/194/198/202	222/224/226/230	222/224/230/236	161/169/171/179	200/202/204/208/216	176/194/198/200	173/175/179/183	161/214	192/196/200	176	233/237/239/241/245	171/179	246/248/250	187/190	192/195	224	195	217/246/249/255/258	178/187/193	138	245/247	232/235	175/178	152/164	174/177/186	183/235/238	133/140/184
	32	ThE01-051	2001	17.2551	101.433	250	S1	T1	F1	G1	C1	H3	Type I	246/248/250	178/194	210/220/222/228	222/230/232/254	169/171	198/200/202/206	176/194	175/179/181/183/187	161/214	196/200	176/178	233/235/237/241/245	171/173/179	236/248	187/190	192/195	221/224	195/204	217/246	178/187/190/193	138	247/253	232/235/238	175/178	146/152/164/194	174/183/186	183/232/238	140/184
	33	ThE01-052	2001	16.4855	101.592	377	S1	T1	F1	G1	C1	H6	Type I	246/250	150/178/194	210/226/228	204/216/226/230/232	171/175/179	200/202/204	176/178/182/198/206	171/181/183	161	196/198	176/180	233/235/241	171/173/175/177	236/246/248	187/190	189/192/195	224/236	195	246	178/184/187/193	138	156/241/247	232/235	175/178/181	146/155/158/167/233	186	183/232	122/133/140/184
	34	ThE01-053	2001	16.4855	101.592	377	S1	T1	F1	G1	C1	H3	Type I	248/250	150/194/198	220/222/226	204/226/230/236	161/169/175	200/204	176/178/198/200	175/179/183	161	194/198	176/178	233/235/237/247	169/173/175/177	244/246/248	187/190	189/192	221/224/236	195/201	223/243/246/255	178/187/193	138	247	232/235/238	169/175/178/181	146/152/164/170/218	174/183/186/189	183/235	122/133/140/184
	35	ThE01-054	2001	17.1949	101.465	258	S1	T1	F1	G1	C1	H3	Type I	248/250	148/194	214/220/222/226	218/224/228/230/248	169/171/173	198/200/202/206	176/180/192/196	173/179/181/183	161	196/198/200	176/180	229/233/235/241	171/173	236/246/248	184/187/190	189/192	224/236	195	217/240/246/252/255	178/184/187/190/193	138	245/247	232/235/238	169/172/175/178/181	152/164	174/177/183/186/192	183/229/248	122/133/140/184
	36	ThE01-055	2001	17.2209	101.463	262	S1	T1	F1	G1	C1	H3	Type I	238/246/250/266	178/194/202	222/226/228	224/228/230/254	169/171/177	200/202/208/218	180/192/200	171/179/183	161/214	194/196/198/200	180	229/233/235/247	173	238/244/246	184/190	192/195	224/227	195/204	246/249	178/184/187/190/193	138	245/247	232/235	169/172/175/178/181	164/176	183/186/192	183	133/140/184
	37	ThE01-062	2001	18.0349	102.144	192	S1	T1	F1	G1	C1	H5	Type I	248/250/268	178/202	220/226/228	204/224/236	161/169	196/198/200/204	176/194/196/200/202	171/179/185	161/214	196/198	178/180	235	169	244/246/248/256	184/187/190	192/195	224	195	243/246/272	178/187/193/199	138	156/241/245/247	232/235	175/178/181	155/164/167/209/227	186/189	183/232/235	122/143/184
	38	ThE01-068	2001	17.036	103.561	240	S1	T1	F1	G1	C1	H7	Type I	238/246/248/250	178/202	222/224/226/228	204/216/224/226/230	169/173/177	198/200/202/204	176/194/198	173/179/183	161	194/196/198	178	233/235/237	171/175	244/246/248/250	187/190	192/195	224/233	195/201	246/249/258/288	178/187/193	138	156/245/247	232/235/238	175/178/181	146/152/164/167/215	174/186	183/238	122/133/140/184
	39	ThE01-069	2001	17.036	103.561	240	S1	T1	F1	G1	C1	H2	Type I	238/248/250	150/178/198	210/220/224/226/228	228/230/234/254	161/169/173	198/200/202/204	176/198/200	173/175/179/183	161	196/198	176/178	229/235/239/241	175	236/248	184/190	192/195	224	195	240/243/246/249/276	178/184/187/190/193	138	241/247	232/235	172/175/178	146/152/167/176/230	171/174/177/186	183/229/238	122/133/137/140/184
	40	ThE01-070	2001	17.0236	103.591	297	S1	T1	F1	G1	C1	H1	Type I	248/250	178/202	220/222/224/226/230	216/226/230	159/161/171/173	200/202	176/198/200	179/183	161/214	196/198/200	176/180	235/237/241	171	246/248/250/252	187/190	192/195	221/224/227/236	195	243/246/272	178/184/187	138	245/247	232/235	175/178	164/167/173/176/182	183/186/192	183	133/140/184
	41	ThE01-071	2001	16.5214	102.244	210	S1	T1	F1	G1	C1	H3	Type I	250/252	178/194/198/202	220/224/226/228	224/226/228/230/232	167/169/173/175	202/204	176/198/200	171/175/179/183	161	194/196/198/200	178/180	229/233/235	175/177	246/248/252	184/187/190	192/195	221/224	195/204	240/246/252	178/193	138	247	232/235	175/178	146/152/164/176	171/174/183/186	183/229/238	122/140/184
	42	ThE01-072	2001	15.4734	101.42	226	S1	T1	F1	G1	C1	H1	Type I	248/250/270	144/194/198/202	220/224/226	222/226/228/240/244	169/171/173	200/202/210	176/180/200	171/173/179/183	161/214	192/196/198/200	178	229/233/235	169/171/175	236/246	187/190	192	221/224/227/230	195	243/246/249/255/261	178/187/193	138	245/247	232	175/178/181	152/167/170/209	183/186	183/235	133/140/184
	43	ThE01-073	2001	15.4945	101.324	288	S1	T1	F1	G1	C1	H2	Type I	248/250/254	178/194	222/224/228	216/224/230	169	200	200	171/175/179/183	161	196	176/178/180	229/233/235/241	171/175	244/246/248/252	187/190/193	192/195	224/236	195/204	223/243/246/249/261	178/187/193	138	156/245/247	232/235	178/181	146/164/170/206	174/183/186	183/229/235/245	133/140/184
	44	ThE01-074	2001	15.504	101.255	575	S1	T1	F1	G1	C1	H5	Type I	248/250/268	178/202	210/220/224/226/228	204/224/228/234/254	161/169/173	196/200	176/198/200/202	171/175/179/183/185	161/214	196/198	176/178	235/241	171/173	236/244/248	184/190	192/195	224	195	240/246/276/272/288	178/187/193/199	138	156/241/247	232/235	175/178/181	146/155/167/209/230	171/174/177/186	183/232/235/238	122/137/140/143/184
	45	ThE02-091	2002	9.49452	98.3652	78	S1	AM (T1+T2)	AM (F1+F2)	G2	C2	H4	Hybrid	248/250/252	148/178/194/202	224/226/228	184/220/224/230	161/171/175	200	178/180/198/200	171/179	161/214	192/196/198/200	176/178	237/241	173/175	246	187/190/196	192	221/224/236/239	195	246/255/258	178/193/199	138	245/247/253	232/235/238	169/175/178	146/149/179/182/185	186/195	183	140/184
	46	ThE02-095	2002	20.044	99.1016	1781	S1	T1	F1	G1	C1	H7	Type I	246/248/250	148/178/194	220/222/228/230	157/204/222/226/242	173/183	200/202/204	176/200	173/179/181/183/185	161/214	196/198	176/178	229/233/237/241	171/173/175	244/246/248	184/190	189/192/195	224	195/201	240/246/249	178/187/193	138	156/245/247	235	175/178/181	164/200	174/180/186	183/238	122/140/184
	47	ThE02-096	2002	20.044	99.1016	1781	S1	T1	F1	G1	C1	H7	Type I	246/248/250	148/178/194	218/226/228/230	204/226/236	169/173	200/202/204	176/178/198/200/206	173/179	161	141/196/198	176	233/235/241	171/175/177	244/246/248	187/190	192/195	224/236/239	195/201	240/243/246	178/187/193	138	245/247/253	232/235/238/241	175/178/181	152/155/164/173	174/180/186	183/232/238	122/140/184
	48	ThE02-097	2002	19.4529	100.231	691	S1	T1	F1	G1	C1	H7	Type I	248/250	148/178/194	220/224/226/228/230	218/224/226/230	169/173	198/200/202/210	176/182/200/206	173/179/183	161/214	194/196/198	174/178/180	229/233/235/239	169/173/175	246/248	184/190	192/195	224	195	243/246/249	178/187/193	138	247	235/238/241	175/178/181	164/203	174/186	183/235/245/251	122/140/184
	49	ThE02-098	2002	15.4737	101.183	354	S1	T1	F1	G1	C1	H1	Type I	238/250	194	210/224/226	216/222/226/230/242	161/169/173	200/202/204/206	176/180/200	179/183	161	196/198	178	229/233/235/237	173/175	246/248	187/190	195	221/224	195/204	220/223/243/246/261	178/187/193	138	156/241/247	232/235	172/175/178/181	146/164/209/212	171/174/177/183/186	183/232/235/245	122/140/184
	50	ThE02-099	2002	15.4736	101.232	311	S1	T1	F1	G1	C1	H3	Type I	246/248/250	150/194/198/202	220/222/224/226/228	157/224/226/230	161/169/173	200/202/204	176/200	171/173/179/181/183	161	194/196	176/178	235/245	169/171/175	244/248/250/252	187/190/193	192/195	224/233/236	195	214/229/246	178/187/193	138	247	235/238/241	172/175/178	149/158/164	186	183	122/133/140/184
	51	ThE03-002	2003	18.4431	98.5402	423	S1	T1	F1	G1	C1	H3	Type I	250/252/258	178/194	218/222/226/228	218/224/226/228/242	161/169/173/183	200/202/206	174/176/180/182/198	171/173/183	161	196/198	176/178	233/235	169/175	244/246/248	187/190/196	189/192/195	224/230/236	195/201/204	243/246/267/285	178/187/193/196/199	138	245/247	235/238/241	178	164/170	174/186	183	122/140/143/184
	52	ThE03-007	2003	17.1537	102.132	236	S1	T1	F1	G1	C1	H2	Type I	246/248/250/252	194/198	220/222/226/228/230	230/236	169/173	200/202	176/180/194/196/198	173/179/183	161	194/196/198/200	176/178	229/235/237	173/175	248/252	187/190	189/192/195	224/227	195/201	240/243/249/252/273	178/184/187/193	138	156/247	232/235	172/175/178	146/155/164/170	171/174/177/183/186	183/229/248	122/133/140/184
	53	ThE03-008	2003	17.0116	102.223	215	S1	T1	F1	G1	C1	H3	Type I	246/250/252	178/194/198	220/222/224/228	204/226/228	161/169/177	200/202	176/180/192/196	175/179/183	161	196/198/200	176/178	229/233/237	171/173/175	246/248	184/187/190	192/195	224/233	195	240/243/246/255	178/187/193	138	247	232/235/238	178/181	146/164/170/185	177/186	183/235	122/140/184
	54	ThE03-009	2003	18.3216	99.4942	641	S1	T1	F1	G1	C1	H7	Type I	246/248/250/254/268	170/178/194/202	220/222/224/228	224/226/236/242	169/173	200/202	180/182/192/200/202	171/179/183	161	196/198	178/180	229/233/235	169/173	236/246/248	184/187/190	192/195	224	195	246/249/255/288/291	178/184/187/193	138	156/247	232/235/238/241	169/175/178	152/164/179	174/186	183/245	122/133/140/143/184
	55	ThE03-014	2003	19.2444	100.222	492	S1	T1	F1	G1	C1	H1	Type I	246/248/250	148/178/194/202	222/224/226/230	222/224/230/236	161/169/171/179	200/202/204/208/216	176/194/198/200	175/179/183	161/214	192/196/200	176	233/237/239/241/245	171/179	246/248/250	187/190	192/195	224	195	217/246/249/255/258	178/187/193	138	245/247	232/235	175/178	152/164	174/177/186	183/235/238	133/140/184
	56	ThE09-012	2009	19.3814	99.0746	564	S1	T1	F1	G1	C1	H1	Type I	246/248/250/266	178	220/222/226/228	204/224/226/230	169/181	200/204/220	176/196/200	173/181/187	161/214	196/198	176/178	229	171/177/179	248	184/187/190	192/195	224/236	195/201/210	243/246	178/190/193/199	138	247	232/235/238/241	166/169/172/175/178	164/167/209	174/183/186	183/245	122/140/184
	57	ThE10-001	2010	14.5825	105.282	166	S1	T1	F1	G1	C1	H3	Type I	246/248/250	150/194/202/216	210/214/226	222/226/228/230/234	161/173/183	200/202/208	176/192/198	175/179/183	161/214	196/198	176/180	229/235/237	171	246/248	187/190	192/195	224/236	195	240/246/249	178/184/187/193	138	247	235	175/178	146/161/164/170/179	186	183/238/245	133/140/184
	58	ThE10-002	2010	14.2218	105.125	330	S1	T1	F1	G1	C1	H2	Type I	246/250/252	178/194	220/222/224/226/228	222/224/228/230/242	169/173	200/202	176/196/200/202	181/183/185	161	194/196/198/200	176/178	233/235/237	171/173/175	236/244/248/252	184/187/190	192/195	221/224/227/233	195/201	220/240/243/246/276	178/187/193	138	156/247/253	229/232/235	175/178/181	149/155/164	171/183/186/192	183/229	122/133/140/184
	59	ThE10-004	2010	9.01151	99.5234	18	S1	T2	F2	G2	C2	H4	Type I	238/250	178/194/202	222/226	220/224/228/230	167/169/173	200/202	176/188/198	171/173/179	161	198	176/178	233/237	169/173/175	236/238/248	187/196	192	224/239	195/201	240/246/300	178/193	138	247/253	232/238	169/175/178/181	149/167/182/218	186	183	130/140/184
	60	ThE10-005	2010	9.01151	99.5234	18	S1	T2	F2	G2	C2	H4	Type I	238/248/250	178/194/202/216	222/226	157/184/220/224/230	167/169/173/191	200/202	176/188/198	171/179	161	196/198	178	233/235/237	169/173/175	236/248	187/196	192	224/239	195/201	240/249/303	178/193	138	245/247/253	235/238	169/175/178/181	149/170/173/182/218	186	183	130/140/184
	61	ThE10-009	2010	13.3217	101.222	68	S1	T1	F1	G1	C1	H3	Type I	248/250	144/194	210/222/226/230	226/230/234	161/177/183	200/202/204	176/196/198/200	171/175/179/183	161	194/196/198	178	229/235/237	171	246/248	187/190	195	224/236	195	246/255/267/279	178/187	138	241/247	232/235/238	175/178	152/161/164/170/173	186/198	183/232/238/245	133/140/184
	62	ThE98-242	1998	7.55369	99.5625	20	S1	T2	F2	G2	C2	H4	Type II	248/268	150/194	222/224/226	157/184/220/230/240	167/169/173/175	200/204	176/194/198/200	171/179	161	198/200	176/178	239/241/243	171	234/236/244	187	192	221/224/239	195/201/204	240/249/272/285/288	178/187/193/199	138	247	232/235/238	169/175/178/181	167/173/188	180/186	183/235	140/184
	63	ThE98-259	1998	7.32444	99.3534	16	S1	T2	F2	G2	C2	H4	Type II	248/250/254/270	150/178/194	222/224/226	157/184/230/240	167/173/175	200	176/178/194/198	171/173/179	161	198/200	176/178	235/239	171	234/236/238/244	187	192	221/224/239	195/204	240/249/285/297	178/187/193	138	247	232/238	169/175/178	167/179/185/191	180/186	183	140/184
	64	ThE02-086	2002	9.38592	99.0723	25	S1	AM (T1+T2)	AM (F1+F2)	G1	C1	H7	Hybrid	246/248/250	194	220/224/226	157/230/234	171/175	200/202/206/208	176/198/200	171/179	161/214	194/198	178	229/233/235/237	175	242/246/252	184/190/196	192	221/224/236	195/201	246/258/291	178/187/193/199	138	245/247	232/235/238	172/175/178/181	146/164/167	180/186/189	183/238	122/140/184
	65	ThE02-087	2002	9.07163	99.1843	7	S1	T2	AM (F2+F3)	G2	C2	H4	Type II	248	178/194/202	220/222/226/228	184/216/224/230/240	167/169/179	198/200	176/178/180/200/202	179	161/214	194/198/200	176/178	229/235/239	171	234/236	184/187/196	192	221/224/239	195/201	240/243/246/261	178/187/190/193/199	138	247/253	232/238	169/175/178	167/176/182/212	186	183/245	137/140/147/184
	66	ThE10-003	2010	9.36349	99.0803	60	S1	AM (T1+T2)	AM (F1+F2)	G1	C2	H4	Type II	246/248/272	194/202	220/224/226	157/184/220/226/230	167/169/173	200/204/206/208	176/178/180/198/200	173/179	161	192/194/196/198	176	229/235/237/241	173/175	246/252	187/196	192	218/221/224/236	195	246/255/258/264/267	178/184/187/193/199	138	245/247	232/235/238	169/175/178/181	146/149/164/179/188	174/183/186	183/238/245	122/140/184
	67	ThE10-006	2010	8.19366	99.5521	3	S1	T2	F2	G2	C2	H4	Type II	248/250	178/198	224/226	184/220/228/230/240	161/173	200	176/198/200	179	161	194/196/198	178	235/239	171	236/238/244/246	124/184/187/249	192	224/239	192/195/201	240/255/258	178/193/199	138	247/253	232/235/238	166/169/172/175/178	149/167/173/212/218	180/186	183	122/140/147/184
	68	ThE10-007	2010	8.25275	98.3216	2	S1	T2	F2	G2	C2	H4	Type II	248/250	178/194	220/222/224	184/224/240	171/173	200	176/198/200	171/179/181	161	194/198	176/178	229/235/239	171/173	236	187/196	192	224/236/239	195/201/204	240/249/264/279/291	178/187/190/196	138	247/253	232/235/238	175/178/181	173/182	186/189	183	140/184
	69	ThE10-008	2010	9.3511	98.3632	7	S1	AM (T1+T2)	AM(F2+F3)	G2	C1	H4	Type II	248/250	194/198/202	220/222/228	184/230	161/169/171	200/206	176/178/198	179	161	192/196/198/200	180	233/235/237	171	236/246	184/187/190/196	192	224/227/236/239	195	240/255/294	178/187/193/196	138	247	232/235	175/178/181	146/170/179/182/206	180/186/192	183/245/251	140/184
	70	ThE10-020	2010	8.40571	99.5549	9	S1	T2	F2	G2	C2	H4	Type II	248/250	178/198/202	224/226	157/184/220/228/240	161/175/177/179	200	176/198/200	179	161	194/196/198	178	235/239	171	236/238/244/246	124/184/187/249	192	224/239	195/201	240/258	178/193/199	138	247/253	232/235/238	166/169/172/175/178	149/167/173/212/221	180/186	183	122/140/147/184
	71	ThE10-021	2010	8.26056	99.4641	115	S1	AM (T1+T2)	F2	G1	C2	H4	Type II	246/248	150/178/194	222/226/228	157/224/226/230/242	169/171	200	176/178/198/200/202	171/179/183	161/214	192/196/198	176/178	233/235	171/173	238/246	187/190	192	224/239	195/201	220/240/249/261	178/187/193/199	138	247/253	235/238	169/175/178/181	146/149/167/173/188	180/186	183	122/130/140/184
E. arundinaceus (2n=4x=40)	72	ThE98-004	1998	17.5139	102.354	169	S1	T2	F3	G3	C3	H7	Type III	246	194/202	220/226/228	157/224/230/252	167/171	200	176/180/182/198	179/181	161/214	194/200	178/180	233/235/241	169/173	236/248	184/193/196	192	224/230	195	240/246/255	178/187	138	247	232/235	175/178	164/203/230	180/186	183	140/143/184
	73	ThE98-042	1998	17.2843	100.235	98	S1	T2	F3	G3	C3	H1	Type III	246/248	194	228	157/224/230	169	198/200	176/198	179/183	161	194/198	176/178	229/233/239	169/175	236/246	187/193/196	189/192	221/224	195	240	178/187/193	138	247	235	178/181	182	180/186/192	183	140
	74	ThE98-191	1998	14.04	99.52	12	S1	T2	F3	G3	C3	H7	Type III	246	194	220/226/228	157/224/230/252	167/171	200	176/180/198	179/181	161/214	194	178/180	233/235/241	169/173	236/248	184/193/196	192	224/230	195	240/246/255	178/187	138	247/327	232/235	175/178	167/185/191/194	180/186	183	140/143/184
	75	ThE99-133	1999	15.18	99.413	76	S1	T2	F3	G3	C3	H1	Type III	248	194	226/228	157/230/246/282	169	200	176/180/198	179	161/214	194/198	178	229/235	173/175	236/238	184/187/190	192	224	195/204	240	178/187/193/196	138	247/253	232/235	169/175/178	185/194/197/200	180/192	183	140/184
	76	ThE99-140	1999	15.5339	99.2749	184	S1	T2	F3	G3	C3	H7	Type III	246	194	220/226/228	157/224/230/252	167/171	200	176/180/182/198	179/181	161/214	194/200	178/180	233/235/241	169/173	236/248	184/193/196	192	224/230	195	240/246/255	178/187	138	247/327	232/235	175/178	167/185/191/194	180/186	183	140/143/184
	77	ThE99-146	1999	16.4239	99.3128	109	S1	T2	F3	G3	C3	H1	Type III	246/248	194	226/228	157/230/240	169	200/202	176/198/200	173/179	161/214	198/200	178	235/237/241	169/173	238/246	184/187/196	192	224/239	195	240/246	178/187/193	138	247	232/235	169/175/178	164/170/185/197	180/183	183	140/184
	78	ThE01-077	2001	15.2321	99.4951	52	S1	T2	F3	G3	C3	H1	Type III	246	194	226/228	157/252/258	169	198/200	176/198	171/179	161/214	194/198	178	229/235/237/239	169/173	238/248/252	187/196	192	224	195	240/246	178/187/193	138	247	232/235	169/175/178	167/182/197	180/183	183/238	140/184
	79	ThE01-078	2001	15.2445	99.405	84	S1	T2	F3	G3	C3	H1	Type III	246/248	194/202	226/228	224/230/234/240	169	200	176/198	173/179/181	161	194/200	178	229/243/251	169/173	236/248	187/196	192	224	195	240	178/187/199	138	156/247	232/235	169/175/178	203/206/230	180/183/186	183	140/143/184
	80	ThE02-083	2002	12.0456	99.5209	6	S1	T2	F3	G3	C3	H7	Type III	246/248	194/198	226/228	184/224	167/169	198/200	176/198	179/181	161/214	194/198/200	176	229/239/241	169/171/173	236/238/254	193/196	192	224	195	243/246	178/187/190/193	138	247	232	169/172/175/178	170/173/185	180	183	140/184
	81	ThE02-084	2002	11.5446	99.4754	76	S1	T2	F3	G3	C3	H7	Type III	246/248	194/198	226/228	184/224	167/169	198/200	176/182/198	179/181	161/214	194/198/200	176	229/239/241	169/171/173	236/238/254	193/196	192	224	195	243/246	178/187/190/193	138	247	232	169/172/178	170/173/185	180	183	140/184
	82	ThE02-085	2002	11.4932	99.4651	10	S1	T2	F3	G3	C3	H1	Type III	246/248	194/198	220/228/230	204/224/230/240	169/173	198/200	176/196/198	179/181	161/214	194/198	178	229/233/239	169/173/175	236/238/246	184/196	192	188/224	195	240/246	178/187/193/199	138	156/247	232/235/241	169/175/178	170/191/197/206	180/186	183/245	140/184
	83	ThE03-006	2003	16.2755	99.2958	79	S1	T2	F3	G3	C3	H1	Type III	246/248	194/198/202	228	157/224/240/258	167	198/200/202	176/198/200	179/181/183	161	194/198/200	176	229	169/173/175	238	187/193/196	192	224/239	195	240/246/252/255	178/187/190	138	247/303	232/235	169/178	170/176/200/206	180/183/186	183	140/184
	84	ThE09-016	2009	14.5035	98.403	152	S1	T2	F3	G3	C3	H7	Type III	246	194	228	157/230/252	167/169/171	200	176/198	181	161/214	194/198	176/178	229/237	165/169/173/175	236	196	192	224	195	243/255	178/187/190/199	138	245/247/327	232/241	175/178	179/182/185	180/186	183	140/184
	85	ThE10-010	2010	19.1241	101.042	1129	S1	T2	F3	G3	C3	H1	Type III	246/248	194	230	157/240/264	167/169	198/200	176/200/202	179/183	161/214	194	178/180	237/241/256	171/173/175	236/238/248	187/196	192	224/239	195	240/246	178/187/190/199	138	247/327	232/235	175/178/181	167/191/194	180/186	183	140/184
	86	ThE10-018	2010	11.4004	99.4109	16	S1	T2	F3	G3	C3	H7	Type III	246/248	194	220/226	157/224/226/252	169/171/173	198/202	176/198	173/179/183	161/214	194/198/200	176	227/237/239	169/173/175	236/238/248	196	192	224	195	240/246/255	178/187/190	138	247/327	232/235	169/175/178/181	176/179/185	180/183/186	183	140/184
	87	ThE10-019	2010	11.2424	99.3116	22	S1	T2	F3	G3	C3	H7	Type III	246/248	194	220	157/224/230/240	169/173	198/200	176/198	173/179	161/214	194	176	229/237	169/171	246	187/196	192	224	195	240/246	178/196/205	138	247/250/253	232	169/175/178	191/194/203	180/183/186	183	140/143/184
E. procerus (2n=4x=40)	88	ThE99-139	1999	15.4531	99.3204	111	S2	T3	F4	G4	C4	H1	E. procerus	248/250	202	220/222/226	226/230/236/242	169/173/175/185	200/202/206	176/178/202	171/179	153/161	196/198	174	229/235/237	165/173/175	236/248/252	187/190	192/195	224/230	195	240/246	178/187/199	138	247/320	174/232/238	175/178/181	164/167/170	180/186/189	183/232/235/241	112/140/184
	89	ThE00-003	2000	16.5229	101.084	389	S2	T3	F4	G4	C4	H1	E. procerus	246/248/252	194/202	220/222/226	204/236	161/169/175/177	198/202/206	176/178/180/202	171/179	161	194/196/198	176/178	235/237	165/173	248/252	187/193	192/195	224	195/204	240/246	178/187	138	247/253/320	232/244	175/178	164	180/183/186/189	183/232/235	122/140/184
	90	ThE00-004	2000	16.5229	101.084	389	S2	T3	F4	G4	C4	H8	E. procerus	246/248/252	194	224/226	226/236	171	200/202	176/178/180/200	173/179	161	194/196/198	176/180	229/237	165/167/173/175	236/248/252	187	192/195	224	195/201	246/249	178/187	138	247/320	232/235/238	175/178	164/167/170	180/186	235/241	112/122/140/184
	91	ThE00-005	2000	16.523	101.084	395	S2	T3	F4	G4	C4	H1	E. procerus	246/248/250	194/198	222/226/228	230/236	169/175	202/204/206	176/194/200	179	161	194/196/198	178	233/237	165/169/173	236/248	187	192/195	224	192/195	246/249	178/187/199	138	247/320	232/244	178	164/167/179	180/183/189	183/232/235/245	112/122/140/184
	92	ThE00-007	2000	16.5627	101.051	1449	S2	T3	F4	G4	C4	H1	E. procerus	248/250	194/202	226/230	236	169/177	198/202/204	176/194/200	179	161	194	176/178	233/235/239	165/173	246/248/252	187	192/195	224/230	195	240/246	178/187/193	138	247/253/320	232/238	175/178	164/170	180/183/186	183/232/241	122/140/184
	93	ThE00-008	2000	16.5922	101.05	1363	S2	T3	F4	G4	C4	H1	E. procerus	248/250	194/202	224/226	226/236	171/193/195	200/202/204	176/178/194	179	161	194/196/198	174/178	237/239	165/171/173	236/246	187/193	192/195	224	195	246/258	178/187/193/199	138	247/320	174/232/238	175/178/181	137/164/167/170	180/186	183/235/241/251	112/122/140/184
	94	ThE00-010	2000	17.1126	100.404	225	S2	T3	F4	G4	C4	H1	E. procerus	246/248/250/252	194/202	224/226	226/230/236	169/171/173	202/204	176/178/180/194	179	161	194/196/198	176/178/180	235/239	173	236/246/248/252	187/193	192/195	224/230	192/195	246/249	178/187/193/199	138	247/253	232	175/178/181	164/170	180/186/189	183/232/235/248	112/122/140/184
	95	ThE01-011	2001	16.444	101.243	693	S2	T3	F4	G4	C4	H6	E. procerus	246/250	170/178/194	222/226	230/236	161/169/175	198/200/202/206	176/178/194/200	179	161	194/196/198	176/178	235/239	165/169/173	236/246/248/252	187	192/195	224/230	192/195	243/246	178/187/199	138	247/320	232/238/244	178	164/167	180/183/189	183/241/245/251	112/122/140/184
	96	ThE01-015	2001	16.4618	101.114	161	S2	T3	F4	G4	C4	H5	E. procerus	246/248	170/178/198/202	222/224/226/228	230/236	169	202/204	176/178/180/200	179	161	196/198	174/178	235/239	173	236/246/248/252	187	192/195	224	195	246/249	178/187/199	138	247/253	232	169/175/178/181	164/170	180/186	183/232/235/238	112/122/140/184
	97	ThE01-018	2001	18.3518	99.4035	476	S2	T3	F4	G4	C4	H1	E. procerus	248/250/254	170/178/194/202	220/224/228/230	230/236	173	202/204/206	176/178/194	179	161	194/196/198	178	233/237/239	173/175	248/252	187	192/195	224	195	243/246/252/329	178/187	138	247/253/320	232/244	172/178/181	164/167/170	180/189	183/241	112/140/184
	98	ThE01-019	2001	17.5922	99.5315	264	S2	T3	F4	G4	C4	H6	E. procerus	250	194/198	222/224/226/230	204/236	167/169/173	200/204	176/194	179	153/161	194/196/198	176/178	233/237/239	173/175	248/252	187/190/193	192/195	224	192/195	240/246/272	178/187	138	247/253/320	232/238	169/175/178/181	164/167/170	180/189	183/235/241	112/140/184
	99	ThE01-022	2001	18.2426	100.283	452	S2	T3	F4	G4	C4	H1	E. procerus	248/250	178/194	222/224/226	226/236	167/169	198/204/206	176/178/194	171/179	161	194/196/198	174/178	237	173	236/248/252	187	192/195	224/230	195	246/272	178/187	138	247/320	232/235/238/244	172/175/178/181	164/170	180/183/186	183/238/241/245	122/140/184
	100	ThE01-024	2001	19.1042	100.552	262	S2	T3	F4	G4	C4	H6	E. procerus	246/248/250	194	222/226	230/236	169/173/177/181	200/202/206	176/192/194	179	161	194/196/198	176/180	229	173	246/248/252	187/190	192/195	224/230	195/204	246/249/252	178/187	138	247/320	232/238	172/175/178/181	164/167/170	180/186/189	183/235/241/248	122/140/184
	101	ThE01-026	2001	18.3146	100.482	236	S2	T3	F4	G4	C4	H6	E. procerus	246/248/250	178/194/198	222/226	226/236	167/169/175	198/204	176/178/180/194	179	161	194/196	178	237/239/241	173	236/248/252	187/190/193	192/195	224	195	246	178/187	138	247/320	232/238	172/178/181	164/170	180/183	232/235/245/322	122/140/184
	102	ThE01-032	2001	18.2116	101.024	826	S2	T3	F4	G4	C4	H1	E. procerus	248/250	170/198	224/226	226/236	169/171/175	200/202/204	176/180/194	179	161	194/198	176	237/239	165/171/173/175	246/248/252	187	192/195	224	195	243/246/249	178/187/193	138	247/320	232/238/244	175/178/181	164/167/170	180/183/189	183/235/238	122/140/184
	103	ThE01-037	2001	17.5456	100.595	361	S2	T3	F4	G4	C4	H1	E. procerus	248/250/252	170/194	222/226/228	230/236	167/173/183	200/202	176/178/180/194	179	161	196/198	176/178	233/235/237	165/169/171	236/248	187	192/195	224/230	195	243/246/261	178/187/199	138	247/320	232	169/172/175/178	164/170	180/183	183/232/235/241/322	122/140/184
	104	ThE01-039	2001	17.3619	100.535	855	S2	T3	F4	G4	C4	H5	E. procerus	246/248/250	202	224/226/228	236/242	171/177	202/206	176/178/194	179	161	194/198	176/178	233/237/239/241	173	236/248/252	187	192/195	224/230	195/204	243/249	178/187/193/199	138	247/253/320	232/244	172/175/178/181	164	180/189	183/232/235	122/140/184
	105	ThE01-043	2001	17.2409	101.174	629	S2	T3	F4	G4	C4	H5	E. procerus	246/248/250	178/194/198	222/226/228	226/230/236	167/169	200/202	174/178/192/194	179	161	194/198	174/178/180	235/237	173	246/248/252	187	192/195	224/230	192/195	240/246/249	178/187/199	138	247	232	178/181	164/167	180/183/186	183/232/235/322	122/140/184
	106	ThE01-045	2001	17.1457	102.493	201	S2	T3	F4	G4	C4	H5	E. procerus	246/248/250	194	222/224/226	226/230/236/256	169/175/177	200/204/206	176/178/194	179	161	194	174/176/180	233/239	173/175	236/246/248/252	187/193	192/195	224/230	195	240/246/285	178/187/199	138	247/320	174/232	175/178	164/167/170	180/183	183/235/251	140/184
	107	ThE01-059	2001	18.0124	101.525	204	S2	T3	F4	G4	C4	H1	E. procerus	246/248/250	170/194/202	222/224/228	204/236	167/169/173/181	202/204	176/194	179	153/161	194/196/198	174/176/178/180	235/237	165/171/173	246/248/252	187	192/195	224	195/204	243/246/261	178/187	138	247/253/320	232/238	172/175/178	164/170	180/189	183/235/241	122/140/184
	108	ThE01-060	2001	18.1235	102.044	208	S2	T3	F4	G4	C4	H1	E. procerus	250	170	226/228	226/230/236	167/173/175/183	200/204/206	174/176/194	179/181	161	194/196/198	178	229/235	173	236/248/252	187/196	192	224/230	195	246/249	178/187	138	247/253/320	232/244	172/178/181	137/164/170	180/183/189	232/235/241/322	122/140/184
	109	ThE01-063	2001	17.57	103.082	179	S2	T3	F4	G4	C4	H5	E. procerus	246/250	170/194/198	222/226/228	226/230/236	169	200/202/204	176/178/180/200	171/175/179	161	194/198/200	178	229/233/239	165/173	236/248/252	187	192/195	224	192/195/204	243/246/252/272	178/187/193/199	138	247/253/320	232	172/175/178/181	164/170	180/186/189	183/232/235/241	122/184
	110	ThE01-064	2001	18.2412	103.221	166	S2	T3	F4	G4	C4	H1	E. procerus	250	178/194/198	222/226/230	226/236	167/169	198/204/206	176/178/180/200	171	161	196/198	174/176	239	173	236/248/250/252	187	192/195	209/224	192/195/204	243/261/272	178/187	138	247/253/320	232/235	172/175/178/181	164/170	186/189	235/238	122/140/184
	111	ThE01-065	2001	18.2057	103.422	154	S2	T3	F4	G4	C4	H1	E. procerus	248/250	170/178/194	226/228	204/226/236	161/169	198/206	176/178/180/198	171/179	161	196/198	176/178	237/239	165/173/175	246/248/252	187	192/195	224	192/195	240/246	178/187/199	138	247	232/244	172/178	164	183/186/189	183/238	122/140/184
	112	ThE01-066	2001	18.1639	103.422	153	S2	T3	F4	G4	C4	H5	E. procerus	248/250	194/202	222/226/228	226/236	169/173/183/185	200/206	176/178/200	179/183	161	194/196/198	176/180	237/239	143/165/173	236/248	187	192	224	192/195	243/246	178/187/193/199	138	247/253/320	232	169/178/181	164/170	180/189	183/232/235	122/140/184
	113	ThE01-067	2001	18.2006	103.594	287	S2	T3	F4	G4	C4	H1	E. procerus	246/250	170/178/202	222/224/226	226/230/236	167/169/173	200/206	176/178/180/200	179	161	194/198	174/176	237/239	173	236/248	187	195	224	192/195/204	243/246	178/187/193/199	138	247/253/320	232/238	178	164/167	180/183/186	235/241	140/184
	114	ThE02-040	2002	19.24	100.22	Unknown	S2	T3	F4	G4	C4	H1	E. procerus	248/252	178/194	222/226/228	226/236	169/173	198/200	176/178/180/194	171/179	161	194/198	176/178	237/239	165/169/173	236/248/252	187/193	192/195	224	195/204	240/246	178/187/193/199	138	247/320	174/232/238	172/178/181	164/167	180/186/189	235/238/251	122/140/184
	115	ThE02-092	2002	17.533	100.324	264	S2	T3	F4	G4	C4	H1	E. procerus	248/250	194/198/202	222/224/226	230/246/256	169/173	200/204/208	176/178/200	179	161	194/196/198	178/180	237/239/241	175	236/246/248/252	187/190	192/195	224	195/204	243/246	178/193/199	138	247	232/244	172/175/178/181	164/167/170	180/189	183/232/235	140/184
	116	ThE02-093	2002	18.1821	99.1552	294	S2	T3	F4	G4	C4	H1	E. procerus	248/250	194	224/226/230	226/236/246	169/171/173	202/204/206	176/178/200	171/179	161	194/196/198	176/178	235/237/239	169/173	236/242/248	187/193	195	224	195	240/246	178/187/193	138	247	232/235/238/244	175/178/181	164/167/170	180/186/189	183/232/241	122/140/184
	117	ThE03-004	2003	16.4618	98.5623	859	S2	T3	F4	G4	C4	H6	E. procerus	248/250	170/178/194/202	222/224/226	230/236/242	169/173/177	202/204/206	176/178/200/202	171/179	153/161	194/198	174/178	229/233/239/241	175	236/248/252	187/193	192/195	224/230	195	246/249/252/329	178/187/193/199	138	247	232	172/175/178	164/167	183/189	183/232/235/322	122/140/184
	118	ThE03-005	2003	16.4644	98.561	849	S2	T3	F4	G4	C4	H5	E. procerus	246/248/250/252	194	224/228/230	226/236	167/169/173/183	202/204	176/178/180	179	161	194/196	178	233/237/239	173/175	248/252	187	195	224/233	192/195	246/249/261	178/187	138	247/320	232	172/178/181	164/170	180/189	183/235	122/140/184
	119	ThE03-012	2003	18.5927	99.5422	533	S2	T3	F4	G4	C4	H1	E. procerus	246/248/250	178/194/202	222/224/226	236	169/173	198/202/204/206	178/194	179	161	194/196/198	174/178	229/239	173	248/252	187	195	224	192/195	246	178/187/199	138	247	232/238	172/178/181	164	186/189	183/232/322	122/140/184
	120	ThE08-001	2008	12.1534	99.522	Unknown	S2	T3	F4	G4	C4	H1	E. procerus	246/248/250	194	220/226/228	226/236	167/169/177	200/206	176/178/194/202	179	161	-9	176	237/239/241	165/173	248/252	187	192/195	224/230	195	243/246/249/320	178/187/199	138	247/320	232	169/175/178/181	164/167/170	183/189	183/229/232/241	112/140/184
	121	ThE09-003	2009	19.2034	100.555	436	S2	T3	F4	G4	C4	H1	E. procerus	248/250	194	222/224/226/228	204/230/236	167/169	200/204/206	176/178/194	171/179	161	194/196/198	176	229/233/235/239	167/171/173	248/252	187	195	224	195	246	178/187/193	138	247/320	232/244	172/178/181	164/170	177/180/186/189	183/235/254	122/140/184
a Numbers correspond to those in the collection map (Fig. S1).
b Classification based on phenotypic traits [9].
