# Supplementary material for: Erianthus germplasm collection in Thailand: genetic structure and phylogenetic aspects of tetraploid and hexaploid accessions
Source: BMC Plant Biol. 2022 Jan 22;22:45. doi: 10.1186/s12870-021-03418-3 (PMC8783461; doi:10.1186/s12870-021-03418-3)
Supplement: Supplementary file 3 — Additional file 3: Table S3. GenBank accession numbers of three non-coding regions of chloroplast DNA and their concatenated sequences in 121 Thai Erianthus accessions. [file 12870_2021_3418_MOESM3_ESM.xlsx]

## Sheet: Table S3
Table S3 GenBank accession numbers of three non-coding regions of chloroplast DNA and their concatenated sequences in 121 Thai Erianthus accessions.
Accession name	CP1 (rps16-trnQ)			CP2 (atpA-rps14)			CP3 (rpl16-rps3)			Concatenated sequences
	Length (bp)	GenBank accession No.		Length (bp)	GenBank accession No.		Length (bp)	GenBank accession No.		Length (bp)	Sequence
ThE97-003	747	LC637071		817	LC636829		540	LC636950		2104	TTGCTTTTGTATACTAATTCAAACCTGCTATCTATGGAGAAAATTGGATAAAAGAAATAAGTATTTATCGGGGAACACTCTGCAAAGATACAATTTATTTAAACCCATATTCTATCATATGAATGAAACATAGTTCGAAAAAGAGGAATAAAATAGTTTACTTAAGACTTATTTATTATTATTATTGAATTTCCATTCTCAACAGAGAACTCAAGATGATCAATCCTGAAATGAGAAGGATCGACTCTTTCCCAACAAATAAACTATCAACCTCAAAAAAAGTGGAATTCATATATTTTTCTGTAACAAAAACAATTAACTATTAAACAAATAAGCTATGCCAATGAAAAGATTGGTCGTTTTTGGGTAGTTATAAAATTCTCATACTTCTTCGACTCG…
ThE97-019	747	LC637072		823	LC636830		542	LC636951		2112	TTGCTTTTGTATACTAATTCAAACCTCCTATCTATGGAGAAAATTGGATAAAAGAAATAAGTATTTATCGGGGAACACTCTGCAAAGATACAATTTATTTAAACCCATATTCTATCATATGAATGAAACATAGTTCGAAAAAGAGGAATCAAATAGTTTACTTAAGACTTATTTATTATTATTATTGAATTTCCATTCTCAACAGAGAACTCAAGATGATCAATCCTGAAATGAGAAGGATCGACTCTTTCCCAACAAATAAACTATCAACCTCAAAAAAAGTGGAATTAATATATTTTTCTGTAACAAAAACAATTAACTATTAAACAAATAAGCTATGCCAATGAAAAGATTGGTCGTTTTTGGGTAGTTATAAAATTCTCATACTTCTTCGACTCG…
ThE99-054	747	LC637073		817	LC636831		540	LC636952		2104	TTGCTTTTGTATACTAATTCAAACCTGCTATCTATGGAGAAAATTGGATAAAAGAAATAAGTATTTATCGGGGAACACTCTGCAAAGATACAATTTATTTAAACCCATATTCTATCATATGAATGAAACATAGTTCGAAAAAGAGGAATAAAATAGTTTACTTAAGACTTATTTATTATTATTATTGAATTTCCATTCTCAACAGAGAACTCAAGATGATCAATCCTGAAATGAGAAGGATCGACTCTTTCCCAACAAATAAACTATCAACCTCAAAAAAAGTGGAATTCATATATTTTTCTGTAACAAAAACAATTAACTATTAAACAAATAAGCTATGCCAATGAAAAGATTGGTCGTTTTTGGGTAGTTATAAAATTCTCATACTTCTTCGACTCG…
ThE99-069	747	LC637074		823	LC636832		541	LC636953		2111	TTGCTTTTGTATACTAATTCAAACCTGCTATCTATGGAGAAAATTGGATAAAAGAAATAAGTATTTATCGGGGAACACTCTGCAAAGATACAATTTATTTAAACCCATATTCTATCATATGAATGAAACATAGTTCGAAAAAGAGGAATAAAATAGTTTACTTAAGACTTATTTATTATTATTATTGAATTTCCATTCTCAACAGAGAACTCAAGATGATCAATCCTGAAATGAGAAGGATCGACTCTTTCCCAACAAATAAACTATCAACCTCAAAAAAAGTGGAATTAATATATTTTTCTGTAACAAAAACAATTAACTATTAAACAAATAAGCTATGCCAATGAAAAGATTGGTCGTTTTTGGGTAGTTATAAAATTCTCATACTTCTTCGACTCG…
ThE99-088	747	LC637075		817	LC636833		540	LC636954		2104	TTGCTTTTGTATACTAATTCAAACCTGCTATCTATGGAGAAAATTGGATAAAAGAAATAAGTATTTATCGGGGAACACTCTGCAAAGATACAATTTATTTAAACCCATATTCTATCATATGAATGAAACATAGTTCGAAAAAGAGGAATAAAATAGTTTACTTAAGACTTATTTATTATTATTATTGAATTTCCATTCTCAACAGAGAACTCAAGATGATCAATCCTGAAATGAGAAGGATCGACTCTTTCCCAACAAATAAACTATCAACCTCAAAAAAAGTGGAATTCATATATTTTTCTGTAACAAAAACAATTAACTATTAAACAAATAAGCTATGCCAATGAAAAGATTGGTCGTTTTTGGGTAGTTATAAAATTCTCATACTTCTTCGACTCG…
ThE99-089	747	LC637076		817	LC636834		540	LC636955		2104	TTGCTTTTGTATACTAATTCAAACCTGCTATCTATGGAGAAAATTGGATAAAAGAAATAAGTATTTATCGGGGAACACTCTGCAAAGATACAATTTATTTAAACCCATATTCTATCATATGAATGAAACATAGTTCGAAAAAGAGGAATAAAATAGTTTACTTAAGACTTATTTATTATTATTATTGAATTTCCATTCTCAACAGAGAACTCAAGATGATCAATCCTGAAATGAGAAGGATCGACTCTTTCCCAACAAATAAACTATCAACCTCAAAAAAAGTGGAATTCATATATTTTTCTGTAACAAAAACAATTAACTATTAAACAAATAAGCTATGCCAATGAAAAGATTGGTCGTTTTTGGGTAGTTATAAAATTCTCATACTTCTTCGACTCG…
ThE99-091	747	LC637077		817	LC636835		540	LC636956		2104	TTGCTTTTGTATACTAATTCAAACCTGCTATCTATGGAGAAAATTGGATAAAAGAAATAAGTATTTATCGGGGAACACTCTGCAAAGATACAATTTATTTAAACCCaTATTCTATCATATGAATGAAACATAGTTCGAAAAAGAGGAATAAAATAGTTTACTTAAGACTTATTTATTATTATTATTGAATTTCCATTCTCAACAGAGAACTCAAGATGATCAATCCTGAAATGAGAAGGATCGACTCTTTCCCAACAAATAAACTATCAACCTCAAAAAAAGTGGAATTCATATATTTTTCTGTAACAAAAACAATTAACTATTAAACAAATAAGCTATGCCAATGAAAAGATTGGTCGTTTTTGGGTAGTTATAAAATTCTCATACTTCTTCGACTCG…
ThE99-092	747	LC637078		817	LC636836		540	LC636957		2104	TTGCTTTTGTATACTAATTCAAACCTGCTATCTATGGAGAAAATTGGATAAAAGAAATAAGTATTTATCGGGGAACACTCTGCAAAGATACAATTTATTTAAACCCATATTCTATCATATGAATGAAACATAGTTCGAAAAAGAGGAATAAAATAGTTTACTTAAGACTTATTTATTATTATTATTGAATTTCCATTCTCAACAGAGAACTCAAGATGATCAATCCTGAAATGAGAAGGATCGACTCTTTCCCAACAAATAAACTATCAACCTCAAAAAAAGTGGAATTCATATATTTTTCTGTAACAAAAACAATTAACTATTAAACAAATAAGCTATGCCAATGAAAAGATTGGTCGTTTTTGGGTAGTTATAAAATTCTCATACTTCTTCGACTCG…
ThE99-094	747	LC637079		817	LC636837		540	LC636958		2104	TTGCTTTTGTATACTAATTCAAACCTGCTATCTATGGAGAAAATTGGATAAAAGAAATAAGTATTTATCGGGGAACACTCTGCAAAGATACAATTTATTTAAACCCATATTCTATCATATGAATGAAACATAGTTCGAAAAAGAGGAATAAAATAGTTTACTTAAGACTTATTTATTATTATTATTGAATTTCCATTCTCAACAGAGAACTCAAGATGATCAATCCTGAAATGAGAAGGATCGACTCTTTCCCAACAAATAAACTATCAACCTCAAAAAAAGTGGAATTCATATATTTTTCTGTAACAAAAACAATTAACTATTAAACAAATAAGCTATGCCAATGAAAAGATTGGTCGTTTTTGGGTAGTTATAAAATTCTCATACTTCTTCGACTCG…
ThE99-095	747	LC637080		817	LC636838		540	LC636959		2104	TTGCTTTTGTATACTAATTCAAACCTGCTATCTATGGAGAAAATTGGATAAAAGAAATAAGTATTTATCGGGGAACACTCTGCAAAGATACAATTTATTTAAACCCATATTCTATCATATGAATGAAACATAGTTCGAAAAAGAGGAATAAAATAGTTTACTTAAGACTTATTTATTATTATTATTGAATTTCCATTCTCAACAGAGAACTCAAGATGATCAATCCTGAAATGAGAAGGATCGACTCTTTCCCAACAAATAAACTATCAACCTCAAAAAAAGTGGAATTCATATATTTTTCTGTAACAAAAACAATTAACTATTAAACAAATAAGCTATGCCAATGAAAAGATTGGTCGTTTTTGGGTAGTTATAAAATTCTCATACTTCTTCGACTCG…
ThE99-103	747	LC637081		817	LC636839		540	LC636960		2104	TTGCTTTTGTATACTAATTCAAACCTGCTATCTATGGAGAAAATTGGATAAAAGAAATAAGTATTTATCGGGGAACACTCTGCAAAGATACAATTTATTTAAACCCaTATTCTATCATATGAATGAAACATAGTTCGAAAAAGAGGAATAAAATAGTTTACTTAAGACTTATTTATTATTATTATTGAATTTCCATTCTCAACAGAGAACTCAAGATGATCAATCCTGAAATGAGAAGGATCGACTCTTTCCCAACAAATAAACTATCAACCTCAAAAAAAGTGGAATTCATATATTTTTCTGTAACAAAAACAATTAACTATTAAACAAATAAGCTATGCCAATGAAAAGATTGGTCGTTTTTGGGTAGTTATAAAATTCTCATACTTCTTCGACTCG…
ThE99-114	747	LC637082		823	LC636840		541	LC636961		2111	TTGCTTTTGTATACTAATTCAAACCTGCTATCTATGGAGAAAATTGGATAAAAGAAATAAGTATTTATCGGGGAACACTCTGCAAAGATACAATTTATTTAAACCCaTATTCTATCATATGAATGAAACATAGTTCGAAAAAGAGGAATAAAATAGTTTACTTAAGACTTATTTATTATTATTATTGAATTTCCATTCTCAACAGAGAACTCAAGATGATCAATCCTGAAATGAGAAGGATCGACTCTTTCCCAACAAATAAACTATCAACCTCAAAAAAAGTGGAATTAATATATTTTTCTGTAACAAAAACAATTAACTATTAAACAAATAAGCTATGCCAATGAAAAGATTGGTCGTTTTTGGGTAGTTATAAAATTCTCATACTTCTTCGACTCG…
ThE99-137	747	LC637083		817	LC636841		540	LC636962		2104	TTGCTTTTGTATACTAATTCAAACCTGCTATCTATGGAGAAAATTGGATAAAAGAAATAAGTATTTATCGGGGAACACTCTGCAAAGATACAATTTATTTAAACCCATATTCTATCATATGAATGAAACATAGTTCGAAAAAGAGGAATAAAATAGTTTACTTAAGACTTATTTATTATTATTATTGAATTTCCATTCTCAACAGAGAACTCAAGATGATCAATCCTGAAATGAGAAGGATCGACTCTTTCCCAACAAATAAACTATCAACCTCAAAAAAAGTGGAATTCATATATTTTTCTGTAACAAAAACAATTAACTATTAAACAAATAAGCTATGCCAATGAAAAGATTGGTCGTTTTTGGGTAGTTATAAAATTCTCATACTTCTTCGACTCG…
ThE01-001	747	LC637084		817	LC636842		540	LC636963		2104	TTGCTTTTGTATACTAATTCAAACCTGCTATCTATGGAGAAAATTGGATAAAAGAAATAAGTATTTATCGGGGAACACTCTGCAAAGATACAATTTATTTAAACCCATATTCTATCATATGAATGAAACATAGTTCGAAAAAGAGGAATAAAATAGTTTACTTAAGACTTATTTATTATTATTATTGAATTTCCATTCTCAACAGAGAACTCAAGATGATCAATCCTGAAATGAGAAGGATCGACTCTTTCCCAACAAATAAACTATCAACCTCAAAAAAAGTGGAATTCATATATTTTTCTGTAACAAAAACAATTAACTATTAAACAAATAAGCTATGCCAATGAAAAGATTGGTCGTTTTTGGGTAGTTATAAAATTCTCATACTTCTTCGACTCG…
ThE01-003	747	LC637085		817	LC636843		541	LC636964		2105	TTGCTTTTGTATACTAATTCAAACCTGCTATCTATGGAGAAAATTGGATAAAAGAAATAAGTATTTATCGGGGAACACTCTGCAAAGATACAATTTATTTAAACCCATATTCTATCATATGAATGAAACATAGTTCGAAAAAGAGGAATAAAATAGTTTACTTAAGACTTATTTATTATTATTATTGAATTTCCATTCTCAACAGAGAACTCAAGATGATCAATCCTGAAATGAGAAGGATCGACTCTTTCCCAACAAATAAACTATCAACCTCAAAAAAAGTGGAATTCATATATTTTTCTGTAACAAAAACAATTAACTATTAAACAAATAAGCTATGCCAATGAAAAGATTGGTCGTTTTTGGGTAGTTATAAAATTCTCATACTTCTTCGACTCG…
ThE01-005	747	LC637086		817	LC636844		541	LC636965		2105	TTGCTTTTGTATACTAATTCAAACCTGCTATCTATGGAGAAAATTGGATAAAAGAAATAAGTATTTATCGGGGAACACTCTGCAAAGATACAATTTATTTAAACCCaTATTCTATCATATGAATGAAACATAGTTCGAAAAAGAGGAATAAAATAGTTTACTTAAGACTTATTTATTATTATTATTGAATTTCCATTCTCAACAGAGAACTCAAGATGATCAATCCTGAAATGAGAAGGATCGACTCTTTCCCAACAAATAAACTATCAACCTCAAAAAAAGTGGAATTCATATATTTTTCTGTAACAAAAACAATTAACTATTAAACAAATAAGCTATGCCAATGAAAAGATTGGTCGTTTTTGGGTAGTTATAAAATTCTCATACTTCTTCGACTCG…
ThE01-006	747	LC637087		817	LC636845		540	LC636966		2104	TTGCTTTTGTATACTAATTCAAACCTGCTATCTATGGAGAAAATTGGATAAAAGAAATAAGTATTTAtCGGGGAACACTCTGCAAAGATACAATTTATTTAAACCCATATTCTATCATATGAATGAAACATAGTTCGAAAAAGAGGAATAAAATAGTTTACTTAAGACTTATTTATTATTATTATTGAATTTCCATTCTCAACAGAGAACTCAAGATGATCAATCCTGAAATGAGAAGGATCGACTCTTTCCCAACAAATAAACTATCAACCTCAAAAAAAGTGGAATTCATATATTTTTCTGTAACAAAAACAATTAACTATTAAACAAATAAGCTATGCCAATGAAAAGATTGGTCGTTTTTGGGTAGTTATAAAATTCTCATACTTCTTCGACTCG…
ThE01-007	747	LC637088		817	LC636846		540	LC636967		2104	TTGCTTTTGTATACTAATTCAAACCTGCTATCTATGGAGAAAATTGGATAAAAGAAATAAGTATTTATCGGGGAACACTCTGCAAAGATACAATTTATTTAAACCCATATTCTATCATATGAATGAAACATAGTTCGAAAAAGAGGAATAAAATAGTTTACTTAAGACTTATTTATTATTATTATTGAATTTCCATTCTCAACAGAGAACTCAAGATGATCAATCCTGAAATGAGAAGGATCGACTCTTTCCCAACAAATAAACTATCAACCTCAAAAAAAGTGGAATTCATATATTTTTCTGTAACAAAAACAATTAACTATTAAACAAATAAGCTATGCCAATGAAAAGATTGGTCGTTTTTGGGTAGTTATAAAATTCTCATACTTCTTCGACTCG…
ThE01-009	747	LC637089		817	LC636847		540	LC636968		2104	TTGCTTTTGTATACTAATTCAAACCTGCTATCTATGGAGAAAATTGGATAAAAGAAATAAGTATTTAtCGgGGAACACTCTGCAAAGATACAATTTATTTAAACCCaTATTCTATCATATGAATGAAACATAGTTCGAAAAAGAGGAATAAAATAGTTTACTTAAGACTTATTTATTATTATTATTGAATTTCCATTCTCAACAGAGAACTCAAGATGATCAATCCTGAAATGAGAAGGATCGACTCTTTCCCAACAAATAAACTATCAACCTCAAAAAAAGTGGAATTCATATATTTTTCTGTAACAAAAACAATTAACTATTAAACAAATAAGCTATGCCAATGAAAAGATTGGTCGTTTTTGGGTAGTTATAAAATTCTCATACTTCTTCGACTCG…
ThE01-010	747	LC637090		823	LC636848		541	LC636969		2111	TTGCTTTTGTATACTAATTCAAACCTGCTATCTATGGAGAAAATTGGATAAAAGAAATAAGTATTTAtCGGGGAACACTCTGCAAAGATACAATTTATTTAAACCCATATTCTATCATATGAATGAAACATAGTTCGAAAAAGAGGAATAAAATAGTTTACTTAAGACTTATTTATTATTATTATTGAATTTCCATTCTCAACAGAGAACTCAAGATGATCAATCCTGAAATGAGAAGGATCGACTCTTTCCCAACAAATAAACTATCAACCTCAAAAAAAGTGGAATTAATATATTTTTCTGTAACAAAAACAATTAACTATTAAACAAATAAGCTATGCCAATGAAAAGATTGGTCGTTTTTGGGTAGTTATAAAATTCTCATACTTCTTCGACTCG…
ThE01-012	747	LC637091		823	LC636849		541	LC636970		2111	TTGCTTTTGTATACTAATTCAAACCTGCTATCTATGGAGAAAATTGGATAAAAGAAATAAGTATTTATCGGGGAACACTCTGCAAAGATACAATTTATTTAAACCCaTATTCTATCATATGAATGAAACATAGTTCGAAAAAGAGGAATAAAATAGTTTACTTAAGACTTATTTATTATTATTATTGAATTTCCATTCTCAACAGAGAACTCAAGATGATCAATCCTGAAATGAGAAGGATCGACTCTTTCCCAACAAATAAACTATCAACCTCAAAAAAAGTGGAATTAATATATTTTTCTGTAACAAAAACAATTAACTATTAAACAAATAAGCTATGCCAATGAAAAGATTGGTCGTTTTTGGGTAGTTATAAAATTCTCATACTTCTTCGACTCG…
ThE01-013	747	LC637092		823	LC636850		541	LC636971		2111	TTGCTTTTGTATACTAATTCAAACCTGCTATCTATGGAGAAAATTGGATAAAAGAAATAAGTATTTAtCGGGGAACACTCTGCAAAGATACAATTTATTTAAACCCATATTCTATCATATGAATGAAACATAGTTCGAAAAAGAGGAATAAAATAGTTTACTTAAGACTTATTTATTATTATTATTGAATTTCCATTCTCAACAGAGAACTCAAGATGATCAATCCTGAAATGAGAAGGATCGACTCTTTCCCAACAAATAAACTATCAACCTCAAAAAAAGTGGAATTAATATATTTTTCTGTAACAAAAACAATTAACTATTAAACAAATAAGCTATGCCAATGAAAAGATTGGTCGTTTTTGGGTAGTTATAAAATTCTCATACTTCTTCGACTCG…
ThE01-014	747	LC637093		823	LC636851		541	LC636972		2111	TTGCTTTTGTATACTAATTCAAACCTGCTATCTATGGAGAAAATTGGATAAAAGAAATAAGTATTTAtCGGGGAACACTCTGCAAAGATACAATTTATTTAAACCCATATTCTATCATATGAATGAAACATAGTTCGAAAAAGAGGAATAAAATAGTTTACTTAAGACTTATTTATTATTATTATTGAATTTCCATTCTCAACAGAGAACTCAAGATGATCAATCCTGAAATGAGAAGGATCGACTCTTTCCCAACAAATAAACTATCAACCTCAAAAAAAGTGGAATTAATATATTTTTCTGTAACAAAAACAATTAACTATTAAACAAATAAGCTATGCCAATGAAAAGATTGGTCGTTTTTGGGTAGTTATAAAATTCTCATACTTCTTCGACTCG…
ThE01-020	747	LC637094		823	LC636852		543	LC636973		2113	TTGCTTTTGTATACTAATTCAAACCTGCTATCTATGGAGAAAATTGGATAAAAGAAATAAGTATTTATCGGGGAACACTCTGCAAAGATACAATTTATTTAAACCCaTATTCTATCATATGAATGAAACATAGTTCGAAAAAGAGGAATCAAATAGTTTACTTAAGACTTATTTATTATTATTATTGAATTTCCATTCTCAACAGAGAACTCAAGATGATCAATCCTGAAATGAGAAGGATCGACTCTTTCCCAACAAATAAACTATCAACCTCAAAAAAAGTGGAATTAATATATTTTTCTGTAACAAAAACAATTAACTATTAAACAAATAAGCTATGCCAATGAAAAGATTGGTCGTTTTTGGGTAGTTATAAAATTCTCATACTTCTTCGACTCG…
ThE01-021	747	LC637095		818	LC636853		540	LC636974		2105	TTGCTTTTGTATACTAATTCAAACCTGCTATCTATGGAGAAAATTGGATAAAAGAAATAAGTATTtAtCGGGGAACACTCTGCAAAGATACAATTTATTTAAACCCATATTCTATCATATGAATGAAACATAGTTCGAAAAAGAGGAATAAAATAGTTTACTTAAGACTTATTTATTATTATTATTGAATTTCCATTCTCAACAGAGAACTCAAGATGATCAATCCTGAAATGAGAAGGATCGACTCTTTCCCAACAAATAAACTATCAACCTCAAAAAAAGTGGAATTCATATATTTTTCTGTAACAAAAACAATTAACTATTAAACAAATAAGCTATGCCAATGAAAAGATTGGTCGTTTTTGGGTAGTTATAAAATTCTCATACTTCTTCGACTCG…
ThE01-028	747	LC637096		823	LC636854		543	LC636975		2113	TTGCTTTTGTATACTAATTCAAACCTGCTATCTATGGAGAAAATTGGATAAAAGAAATAAGTATTTATCGGGGAACACTCTGCAAAGATACAATTTATTTAAACCCaTATTCTATCATATGAATGAAACATAGTTCGAAAAAGAGGAATCAAATAGTTTACTTAAGACTTATTTATTATTATTATTGAATTTCCATTCTCAACAGAGAACTCAAGATGATCAATCCTGAAATGAGAAGGATCGACTCTTTCCCAACAAATAAACTATCAACCTCAAAAAAAGTGGAATTAATATATTTTTCTGTAACAAAAACAATTAACTATTAAACAAATAAGCTATGCCAATGAAAAGATTGGTCGTTTTTGGGTAGTTATAAAATTCTCATACTTCTTCGACTCG…
ThE01-030	747	LC637097		810	LC636855		540	LC636976		2097	TTGCTTTTGTATACTAATTCAAACCTGCTATCTATGGAGAAAATTGGATAAAAGAAATAAGTATTTAtCGGGGAACACTCTGCAAAGATACAATTTATTTAAACCCATATTCTATCATATGAATGAAACATAGTTCGAAAAAGAGGAATAAAATAGTTTACTTAAGACTTATTTATTATTATTATTGAATTTCCATTCTCAACAGAGAACTCAAGATGATCAATCCTGAAATGAGAAGGATCGACTCTTTCCCAACAAATAAACTATCAACCTCAAAAAAAGTGGAATTCATATATTTTTCTGTAACAAAAACAATTAACTATTAAACAAATAAGCTATGCCAATGAAAAGATTGGTCGTTTTTGGGTAGTTATAAAATTCTCATACTTCTTCGACTCG…
ThE01-046	747	LC637098		823	LC636856		541	LC636977		2111	TTGCTTTTGTATACTAATTCAAACCTGCTATCTATGGAGAAAATTGGATAAAAGAAATAAGTATTTATCGGGGAACACTCTGCAAAGATACAATTTATTTAAACCCATATTCTATCATATGAATGAAACATAGTTCGAAAAAGAGGAATAAAATAGTTTACTTAAGACTTATTTATTATTATTATTGAATTTCCATTCTCAACAGAGAACTCAAGATGATCAATCCTGAAATGAGAAGGATCGACTCTTTCCCAACAAATAAACTATCAACCTCAAAAAAAGTGGAATTAATATATTTTTCTGTAACAAAAACAATTAACTATTAAACAAATAAGCTATGCCAATGAAAAGATTGGTCGTTTTTGGGTAGTTATAAAATTCTCATACTTCTTCGACTCG…
ThE01-048	747	LC637099		823	LC636857		541	LC636978		2111	TTGCTTTTGTATACTAATTCAAACCTGCTATCTATGGAGAAAATTGGATAAAAGAAATAAGTATTTAtCGGGGAACACTCTGCAAAGATACAATTTATTTAAACCCATATTCTATCATATGAATGAAACATAGTTCGAAAAAGAGGAATAAAATAGTTTACTTAAGACTTATTTATTATTATTATTGAATTTCCATTCTCAACAGAGAACTCAAGATGATCAATCCTGAAATGAGAAGGATCGACTCTTTCCCAACAAATAAACTATCAACCTCAAAAAAAGTGGAATTAATATATTTTTCTGTAACAAAAACAATTAACTATTAAACAAATAAGCTATGCCAATGAAAAGATTGGTCGTTTTTGGGTAGTTATAAAATTCTCATACTTCTTCGACTCG…
ThE01-049	747	LC637100		817	LC636858		540	LC636979		2104	TTGCTTTTGTATACTAATTCAAACCTGCTATCTATGGAGAAAATTGGATAAAAGAAATAAGTATTTATCGGGGAACACTCTGCAAAGATACAATTTATTTAAACCCATATTCTATCATATGAATGAAACATAGTTCGAAAAAGAGGAATAAAATAGTTTACTTAAGACTTATTTATTATTATTATTGAATTTCCATTCTCAACAGAGAACTCAAGATGATCAATCCTGAAATGAGAAGGATCGACTCTTTCCCAACAAATAAACTATCAACCTCAAAAAAAGTGGAATTCATATATTTTTCTGTAACAAAAACAATTAACTATTAAACAAATAAGCTATGCCAATGAAAAGATTGGTCGTTTTTGGGTAGTTATAAAATTCTCATACTTCTTCGACTCG…
ThE01-050	747	LC637101		817	LC636859		540	LC636980		2104	TTGCTTTTGTATACTAATTCAAACCTGCTATCTATGGAGAAAATTGGATAAAAGAAATAAGTATTTATCGGGGAACACTCTGCAAAGATACAATTTATTTAAACCCATATTCTATCATATGAATGAAACATAGTTCGAAAAAGAGGAATAAAATAGTTTACTTAAGACTTATTTATTATTATTATTGAATTTCCATTCTCAACAGAGAACTCAAGATGATCAATCCTGAAATGAGAAGGATCGACTCTTTCCCAACAAATAAACTATCAACCTCAAAAAAAGTGGAATTCATATATTTTTCTGTAACAAAAACAATTAACTATTAAACAAATAAGCTATGCCAATGAAAAGATTGGTCGTTTTTGGGTAGTTATAAAATTCTCATACTTCTTCGACTCG…
ThE01-051	747	LC637102		823	LC636860		541	LC636981		2111	TTGCTTTTGTATACTAATTCAAACCTGCTATCTATGGAGAAAATTGGATAAAAGAAATAAGTATTTATCGGGGAACACTCTGCAAAGATACAATTTATTTAAACCCaTATTCTATCATATGAATGAAACATAGTTCGAAAAAGAGGAATAAAATAGTTTACTTAAGACTTATTTATTATTATTATTGAATTTCCATTCTCAACAGAGAACTCAAGATGATCAATCCTGAAATGAGAAGGATCGACTCTTTCCCAACAAATAAACTATCAACCTCAAAAAAAGTGGAATTAATATATTTTTCTGTAACAAAAACAATTAACTATTAAACAAATAAGCTATGCCAATGAAAAGATTGGTCGTTTTTGGGTAGTTATAAAATTCTCATACTTCTTCGACTCG…
ThE01-052	747	LC637103		817	LC636861		541	LC636982		2105	TTGCTTTTGTATACTAATTCAAACCTGCTATCTATGGAGAAAATTGGATAAAAGAAATAAGTATTTATCGGGGAACACTCTGCAAAGATACAATTTATTTAAACCCaTATTCTATCATATGAATGAAACATAGTTCGAAAAAGAGGAATAAAATAGTTTACTTAAGACTTATTTATTATTATTATTGAATTTCCATTCTCAACAGAGAACTCAAGATGATCAATCCTGAAATGAGAAGGATCGACTCTTTCCCAACAAATAAACTATCAACCTCAAAAAAAGTGGAATTAATATATTTTTCTGTAACAAAAACAATTAACTATTAAACAAATAAGCTATGCCAATGAAAAGATTGGTCGTTTTTGGGTAGTTATAAAATTCTCATACTTCTTCGACTCG…
ThE01-053	747	LC637104		823	LC636862		541	LC636983		2111	TTGCTTTTGTATACTAATTCAAACCTGCTATCTATGGAGAAAATTGGATAAAAGAAATAAGTATTTATCGGGGAACACTCTGCAAAGATACAATTTATTTAAACCCATATTCTATCATATGAATGAAACATAGTTCGAAAAAGAGGAATAAAATAGTTTACTTAAGACTTATTTATTATTATTATTGAATTTCCATTCTCAACAGAGAACTCAAGATGATCAATCCTGAAATGAGAAGGATCGACTCTTTCCCAACAAATAAACTATCAACCTCAAAAAAAGTGGAATTAATATATTTTTCTGTAACAAAAACAATTAACTATTAAACAAATAAGCTATGCCAATGAAAAGATTGGTCGTTTTTGGGTAGTTATAAAATTCTCATACTTCTTCGACTCG…
ThE01-054	747	LC637105		823	LC636863		541	LC636984		2111	TTGCTTTTGTATACTAATTCAAACCTGCTATCTATGGAGAAAATTGGATAAAAGAAATAAGTATTtatcGGGGAACACTCTGCAAAGATACAATTTATTTAAACCCaTATTCTATCATATGAATGAAACATAGTTCGAAAAAGAGGAATAAAATAGTTTACTTAAGACTTATTTATTATTATTATTGAATTTCCATTCTCAACAGAGAACTCAAGATGATCAATCCTGAAATGAGAAGGATCGACTCTTTCCCAACAAATAAACTATCAACCTCAAAAAAAGTGGAATTAATATATTTTTCTGTAACAAAAACAATTAACTATTAAACAAATAAGCTATGCCAATGAAAAGATTGGTCGTTTTTGGGTAGTTATAAAATTCTCATACTTCTTCGACTCG…
ThE01-055	747	LC637106		823	LC636864		541	LC636985		2111	TTGCTTTTGTATACTAATTCAAACCTGCTATCTATGGAGAAAATTGGATAAAAGAAATAAGTATTTATcGGGGAACACTCTGCAAAGATACAATTTATTTAAACCCaTATTCTATCATATGAATGAAACATAGTTCGAAAAAGAGGAATAAAATAGTTTACTTAAGACTTATTTATTATTATTATTGAATTTCCATTCTCAACAGAGAACTCAAGATGATCAATCCTGAAATGAGAAGGATCGACTCTTTCCCAACAAATAAACTATCAACCTCAAAAAAAGTGGAATTAATATATTTTTCTGTAACAAAAACAATTAACTATTAAACAAATAAGCTATGCCAATGAAAAGATTGGTCGTTTTTGGGTAGTTATAAAATTCTCATACTTCTTCGACTCG…
ThE01-062	747	LC637107		823	LC636865		544	LC636986		2114	TTGCTTTTGTATACTAATTCAAACCTGCTATCTATGGAGAAAATTGGATAAAAGAAATAAGTATTTATCGGGGAACACTCTGCAAAGATACAATTTATTTAAACCCaTATTCTATCATATGAATGAAACATAGTTCGAAAAAGAGGAATCAAATAGTTTACTTAAGACTTATTTATTATTATTATTGAATTTCCATTCTCAACAGAGAACTCAAGATGATCAATCCTGAAATGAGAAGGATCGACTCTTTCCCAACAAATAAACTATCAACCTCAAAAAAAGTGGAATTAATATATTTTTCTGTAACAAAAACAATTAACTATTAAACAAATAAGCTATGCCAATGAAAAGATTGGTCGTTTTTGGGTAGTTATAAAATTCTCATACTTCTTCGACTCG…
ThE01-068	747	LC637108		817	LC636866		540	LC636987		2104	TTGCTTTTGTATACTAATTCAAACCTGCTATCTATGGAGAAAATTGGATAAAAGAAATAAGTATTTATCGGGGAACACTCTGCAAAGATACAATTTATTTAAACCCaTaTTCTATCATATGAATGAAACATAGTTCGAAAAAGAGGAATAAAATAGTTTACTTAAGACTTATTTATTATTATTATTGAATTTCCATTCTCAACAGAGAACTCAAGATGATCAATCCTGAAATGAGAAGGATCGACTCTTTCCCAACAAATAAACTATCAACCTCAAAAAAAGTGGAATTCATATATTTTTCTGTAACAAAAACAATTAACTATTAAACAAATAAGCTATGCCAATGAAAAGATTGGTCGTTTTTGGGTAGTTATAAAATTCTCATACTTCTTCGACTCG…
ThE01-069	747	LC637109		823	LC636867		542	LC636988		2112	TTGCTTTTGTATACTAATTCAAACCTCCTATCTATGGAGAAAATTGGATAAAAGAAATAAGTATTTATCGGGGAACACTCTGCAAAGATACAATTTATTTAAACCCaTATTCTATCATATGAATGAAACATAGTTCGAAAAAGAGGAATCAAATAGTTTACTTAAGACTTATTTATTATTATTATTGAATTTCCATTCTCAACAGAGAACTCAAGATGATCAATCCTGAAATGAGAAGGATCGACTCTTTCCCAACAAATAAACTATCAACCTCAAAAAAAGTGGAATTAATATATTTTTCTGTAACAAAAACAATTAACTATTAAACAAATAAGCTATGCCAATGAAAAGATTGGTCGTTTTTGGGTAGTTATAAAATTCTCATACTTCTTCGACTCG…
ThE01-070	747	LC637110		817	LC636868		540	LC636989		2104	TTGCTTTTGTATACTAATTCAAACCTGCTATCTATGGAGAAAATTGGATAAAAGAAATAAGTATTTATCGGGGAACACTCTGCAAAGATACAATTTATTTAAACCCATATTCTATCATATGAATGAAACATAGTTCGAAAAAGAGGAATAAAATAGTTTACTTAAGACTTATTTATTATTATTATTGAATTTCCATTCTCAACAGAGAACTCAAGATGATCAATCCTGAAATGAGAAGGATCGACTCTTTCCCAACAAATAAACTATCAACCTCAAAAAAAGTGGAATTCATATATTTTTCTGTAACAAAAACAATTAACTATTAAACAAATAAGCTATGCCAATGAAAAGATTGGTCGTTTTTGGGTAGTTATAAAATTCTCATACTTCTTCGACTCG…
ThE01-071	747	LC637111		823	LC636869		541	LC636990		2111	TTGCTTTTGTATACTAATTCAAACCTGCTATCTATGGAGAAAATTGGATAAAAGAAATAAGTATTtAtCGGGGAACACTCTGCAAAGATACAATTTATTTAAACCCaTATTCTATCATATGAATGAAACATAGTTCGAAAAAGAGGAATAAAATAGTTTACTTAAGACTTATTTATTATTATTATTGAATTTCCATTCTCAACAGAGAACTCAAGATGATCAATCCTGAAATGAGAAGGATCGACTCTTTCCCAACAAATAAACTATCAACCTCAAAAAAAGTGGAATTAATATATTTTTCTGTAACAAAAACAATTAACTATTAAACAAATAAGCTATGCCAATGAAAAGATTGGTCGTTTTTGGGTAGTTATAAAATTCTCATACTTCTTCGACTCG…
ThE01-072	747	LC637112		817	LC636870		540	LC636991		2104	TTGCTTTTGTATACTAATTCAAACCTGCTATCTATGGAGAAAATTGGATAAAAGAAATAAGTATTtAtcGGGGAACACTCTGCAAAGATACAATTTATTTAAACCCATATTctATCATATGAATGAAACATAGTTCGAAAAAGAGGAATAAAATAGTTTACTTAAGACTTATTTATTATTATTATTGAATTTCCATTCTCAACAGAGAACTCAAGATGATCAATCCTGAAATGAGAAGGATCGACTCTTTCCCAACAAATAAACTATCAACCTCAAAAAAAGTGGAATTCATATATTTTTCTGTAACAAAAACAATTAACTATTAAACAAATAAGCTATGCCAATGAAAAGATTGGTCGTTTTTGGGTAGTTATAAAATTCTCATACTTCTTCGACTCG…
ThE01-073	747	LC637113		823	LC636871		542	LC636992		2112	TTGCTTTTGTATACTAATTCAAACCTCCTATCTATGGAGAAAATTGGATAAAAGAAATAAGTATTTAtCGGGGAACACTCTGCAAAGATACAATTTATTTAAACCCATaTTCTATCATATGAATGAAACATAGTTCGAAAAAGAGGAATCAAATAGTTTACTTAAGACTTATTTATTATTATTATTGAATTTCCATTCTCAACAGAGAACTCAAGATGATCAATCCTGAAATGAGAAGGATCGACTCTTTCCCAACAAATAAACTATCAACCTCAAAAAAAGTGGAATTAATATATTTTTCTGTAACAAAAACAATTAACTATTAAACAAATAAGCTATGCCAATGAAAAGATTGGTCGTTTTTGGGTAGTTATAAAATTCTCATACTTCTTCGACTCG…
ThE01-074	747	LC637114		823	LC636872		544	LC636993		2114	TTGCTTTTGTATACTAATTCAAACCTGCTATCTATGGAGAAAATTGGATAAAAGAAATAAGTATTTAtCGGGGAACACTCTGCAAAGATACAATTTATTTAAACCCATaTTCTATCATATGAATGAAACATAGTTCGAAAAAGAGGAATCAAATAGTTTACTTAAGACTTATTTATTATTATTATTGAATTTCCATTCTCAACAGAGAACTCAAGATGATCAATCCTGAAATGAGAAGGATCGACTCTTTCCCAACAAATAAACTATCAACCTCAAAAAAAGTGGAATTAATATATTTTTCTGTAACAAAAACAATTAACTATTAAACAAATAAGCTATGCCAATGAAAAGATTGGTCGTTTTTGGGTAGTTATAAAATTCTCATACTTCTTCGACTCG…
ThE02-091	747	LC637115		817	LC636873		540	LC636994		2104	TTGCTTTTGTATACTAATTCAAACCTGCTATCTATGGAGAAAATTGGATAAAAGAAATAAGTATTTAtCGGGGAACACTCTGCAAAGATACAATTTATTTAAACCCATATTCTATCATATGAATGAAACATAGTTCGAAAAAGAGGAATAAAATAGTTTACTTAAGACTTATTTATTATTATTATTGAATTTCCATTCTCAACAGAGAACTCAAGATGATCAATCCTGAAATGAGAAGGATCGACTCTTTCCCAACAAATAAACTATCAACCTCAAAAAAAGTGGAATTCATATATTTTTCTGTAACAAAAACAATTAACTATTAAACAAATAAGCTATGCCAATGAAAAGATTGGTCGTTTTTGGGTAGTTATAAAATTCTCATACTTCTTCGACTCG…
ThE02-095	747	LC637116		817	LC636874		540	LC636995		2104	TTGCTTTTGTATACTAATTCAAACCTGCTATCTATGGAGAAAATTGGATAAAAGAAATAAGTATTTaTCGGGGAACACTCTGCAAAGATACAATTTATTTAAACCCATATTCTATCATATGAATGAAACATAGTTCGAAAAAGAGGAATAAAATAGTTTACTTAAGACTTATTTATTATTATTATTGAATTTCCATTCTCAACAGAGAACTCAAGATGATCAATCCTGAAATGAGAAGGATCGACTCTTTCCCAACAAATAAACTATCAACCTCAAAAAAAGTGGAATTCATATATTTTTCTGTAACAAAAACAATTAACTATTAAACAAATAAGCTATGCCAATGAAAAGATTGGTCGTTTTTGGGTAGTTATAAAATTCTCATACTTCTTCGACTCG…
ThE02-096	747	LC637117		817	LC636875		540	LC636996		2104	TTGCTTTTGTATACTAATTCAAACCTGCTATCTATGGAGAAAATTGGATAAAAGAAATAAGTATTTAtCGGGGAACACTCTGCAAAGATACAATTTATTTAAACCCATATTCTATCATATGAATGAAACATAGTTCGAAAAAGAGGAATAAAATAGTTTACTTAAGACTTATTTATTATTATTATTGAATTTCCATTCTCAACAGAGAACTCAAGATGATCAATCCTGAAATGAGAAGGATCGACTCTTTCCCAACAAATAAACTATCAACCTCAAAAAAAGTGGAATTCATATATTTTTCTGTAACAAAAACAATTAACTATTAAACAAATAAGCTATGCCAATGAAAAGATTGGTCGTTTTTGGGTAGTTATAAAATTCTCATACTTCTTCGACTCG…
ThE02-097	747	LC637118		817	LC636876		540	LC636997		2104	TTGCTTTTGTATACTAATTCAAACCTGCTATCTATGGAGAAAATTGGATAAAAGAAATAAGTATTTAtcGGGGAACACTCTGCAAAGATACAATTTATTTAAACCCATATTCTATCATATGAATGAAACATAGTTCGAAAAAGAGGAATAAAATAGTTTACTTAAGACTTATTTATTATTATTATTGAATTTCCATTCTCAACAGAGAACTCAAGATGATCAATCCTGAAATGAGAAGGATCGACTCTTTCCCAACAAATAAACTATCAACCTCAAAAAAAGTGGAATTCATATATTTTTCTGTAACAAAAACAATTAACTATTAAACAAATAAGCTATGCCAATGAAAAGATTGGTCGTTTTTGGGTAGTTATAAAATTCTCATACTTCTTCGACTCG…
ThE02-098	747	LC637119		817	LC636877		540	LC636998		2104	TTGCTTTTGTATACTAATTCAAACCTGCTATCTATGGAGAAAATTGGATAAAAGAAATAAGTATTtaTCGGGGAACACTCTGCAAAGATACAATTTATTTAAACCCaTATTCTATCATATGAATGAAACATAGTTCGAAAAAGAGGAATAAAATAGTTTACTTAAGACTTATTTATTATTATTATTGAATTTCCATTCTCAACAGAGAACTCAAGATGATCAATCCTGAAATGAGAAGGATCGACTCTTTCCCAACAAATAAACTATCAACCTCAAAAAAAGTGGAATTCATATATTTTTCTGTAACAAAAACAATTAACTATTAAACAAATAAGCTATGCCAATGAAAAGATTGGTCGTTTTTGGGTAGTTATAAAATTCTCATACTTCTTCGACTCG…
ThE02-099	747	LC637120		823	LC636878		541	LC636999		2111	TTGCTTTTGTATACTAATTCAAACCTGCTATCTATGGAGAAAATTGGATAAAAGAAATAAGTATtTatCGGGGAACACTCTGCAAAGATACAATTTATTTAAACCCATATTCTATCATATGAATGAAACATAGTTCGAAAAAGAGGAATAAAATAGTTTACTTAAGACTTATTTATTATTATTATTGAATTTCCATTCTCAACAGAGAACTCAAGATGATCAATCCTGAAATGAGAAGGATCGACTCTTTCCCAACAAATAAACTATCAACCTCAAAAAAAGTGGAATTAATATATTTTTCTGTAACAAAAACAATTAACTATTAAACAAATAAGCTATGCCAATGAAAAGATTGGTCGTTTTTGGGTAGTTATAAAATTCTCATACTTCTTCGACTCG…
ThE03-002	747	LC637121		823	LC636879		541	LC637000		2111	TTGCTTTTGTATACTAATTCAAACCTGCTATCTATGGAGAAAATTGGATAAAAGAAATAAGTATTTAtCGGGGAACACTCTGCAAAGATACAATTTATTTAAACCCATATTCTATCATATGAATGAAACATAGTTCGAAAAAGAGGAATAAAATAGTTTACTTAAGACTTATTTATTATTATTATTGAATTTCCATTCTCAACAGAGAACTCAAGATGATCAATCCTGAAATGAGAAGGATCGACTCTTTCCCAACAAATAAACTATCAACCTCAAAAAAAGTGGAATTAATATATTTTTCTGTAACAAAAACAATTAACTATTAAACAAATAAGCTATGCCAATGAAAAGATTGGTCGTTTTTGGGTAGTTATAAAATTCTCATACTTCTTCGACTCG…
ThE03-007	747	LC637122		823	LC636880		542	LC637001		2112	TTGCTTTTGTATACTAATTCAAACCTCCTATCTATGGAGAAAATTGGATAAAAGAAATAAGTATTTaTCGGGGAACACTCTGCAAAGATACAATTTATTTAAACCCATATTCTATCATATGAATGAAACATAGTTCGAAAAAGAGGAATCAAATAGTTTACTTAAGACTTATTTATTATTATTATTGAATTTCCATTCTCAACAGAGAACTCAAGATGATCAATCCTGAAATGAGAAGGATCGACTCTTTCCCAACAAATAAACTATCAACCTCAAAAAAAGTGGAATTAATATATTTTTCTGTAACAAAAACAATTAACTATTAAACAAATAAGCTATGCCAATGAAAAGATTGGTCGTTTTTGGGTAGTTATAAAATTCTCATACTTCTTCGACTCG…
ThE03-008	747	LC637123		823	LC636881		541	LC637002		2111	TTGCTTTTGTATACTAATTCAAACCTGCTATCTATGGAGAAAATTGGATAAAAGAAATAAGTATtTAtCGGGGAACACTCTGCAAAGATACAATTTATTTAAACCCATATTCTATCATATGAATGAAACATAGTTCGAAAAAGAGGAATAAAATAGTTTACTTAAGACTTATTTATTATTATTATTGAATTTCCATTCTCAACAGAGAACTCAAGATGATCAATCCTGAAATGAGAAGGATCGACTCTTTCCCAACAAATAAACTATCAACCTCAAAAAAAGTGGAATTAATATATTTTTCTGTAACAAAAACAATTAACTATTAAACAAATAAGCTATGCCAATGAAAAGATTGGTCGTTTTTGGGTAGTTATAAAATTCTCATACTTCTTCGACTCG…
ThE03-009	747	LC637124		817	LC636882		540	LC637003		2104	TTGCTTTTGTATACTAATTCAAACCTGCTATCTATGGAGAAAATTGGATAAAAGAAATAAGTATTTATCGGGGAACACTCTGCAAAGATACAATTTATTTAAACCCaTATTCTATCATATGAATGAAACATAGTTCGAAAAAGAGGAATAAAATAGTTTACTTAAGACTTATTTATTATTATTATTGAATTTCCATTCTCAACAGAGAACTCAAGATGATCAATCCTGAAATGAGAAGGATCGACTCTTTCCCAACAAATAAACTATCAACCTCAAAAAAAGTGGAATTCATATATTTTTCTGTAACAAAAACAATTAACTATTAAACAAATAAGCTATGCCAATGAAAAGATTGGTCGTTTTTGGGTAGTTATAAAATTCTCATACTTCTTCGACTCG…
ThE03-014	747	LC637125		817	LC636883		540	LC637004		2104	TTGCTTTTGTATACTAATTCAAACCTGCTATCTATGGAGAAAATTGGATAAAAGAAATAAGTATTTAtCGGGGAACACTCTGCAAAGATACAATTTATTTAAACCCATATTCTATCATATGAATGAAACATAGTTCGAAAAAGAGGAATAAAATAGTTTACTTAAGACTTATTTATTATTATTATTGAATTTCCATTCTCAACAGAGAACTCAAGATGATCAATCCTGAAATGAGAAGGATCGACTCTTTCCCAACAAATAAACTATCAACCTCAAAAAAAGTGGAATTCATATATTTTTCTGTAACAAAAACAATTAACTATTAAACAAATAAGCTATGCCAATGAAAAGATTGGTCGTTTTTGGGTAGTTATAAAATTCTCATACTTCTTCGACTCG…
ThE09-012	747	LC637126		811	LC636884		540	LC637005		2098	TTGCTTTTGTATACTAATTCAAACCTGCTATCTATGGAGAAAATTGGATAAAAGAAATAAGTATTtATcGGGGAACACTCTGCAAAGATACAATTTATTTAAACCCaTATTCTATCATATGAATGAAACATAGTTCGAAAAAGAGGAATAAAATAGTTTACTTAAGACTTATTTATTATTATTATTGAATTTCCATTCTCAACAGAGAACTCAAGATGATCAATCCTGAAATGAGAAGGATCGACTCTTTCCCAACAAATAAACTATCAACCTCAAAAAAAGTGGAATTCATATATTTTTCTGTAACAAAAACAATTAACTATTAAACAAATAAGCTATGCCAATGAAAAGATTGGTCGTTTTTGGGTAGTTATAAAATTCTCATACTTCTTCGACTCG…
ThE10-001	747	LC637127		823	LC636885		541	LC637006		2111	TTGCTTTTGTATACTAATTCAAACCTGCTATCTATGGAGAAAATTGGATAAAAGAAATAAGTaTTTATCGGGGAACACTCTGCAAAGATACAATTTATTTAAACCCATATTCTATCATATGAATGAAACATAGTTCGAAAAAGAGGAATAAAATAGTTTACTTAAGACTTATTTATTATTATTATTGAATTTCCATTCTCAACAGAGAACTCAAGATGATCAATCCTGAAATGAGAAGGATCGACTCTTTCCCAACAAATAAACTATCAACCTCAAAAAAAGTGGAATTAATATATTTTTCTGTAACAAAAACAATTAACTATTAAACAAATAAGCTATGCCAATGAAAAGATTGGTCGTTTTTGGGTAGTTATAAAATTCTCATACTTCTTCGACTCG…
ThE10-002	747	LC637128		823	LC636886		542	LC637007		2112	TTGCTTTTGTATACTAATTCAAACCTCCTATCTATGGAGAAAATTGGATAAAAGAAATAAGTATtTATCGGGGAACACTCTGCAAAGATACAATTTATTTAAaCCCATATTCTATCATATGAATGAAACATAGTTCGAAAAAGAGGAATCAAATAGTTTACTTAAGACTTATTTATTATTATTATTGAATTTCCATTCTCAACAGAGAACTCAAGATGATCAATCCTGAAATGAGAAGGATCGACTCTTTCCCAACAAATAAACTATCAACCTCAAAAAAAGTGGAATTAATATATTTTTCTGTAACAAAAACAATTAACTATTAAACAAATAAGCTATGCCAATGAAAAGATTGGTCGTTTTTGGGTAGTTATAAAATTCTCATACTTCTTCGACTCG…
ThE10-004	747	LC637129		817	LC636887		540	LC637008		2104	TTGCTTTTGTATACTAATTCAAACCTGCTATCTATGGAGAAAATTGGATAAAAGAAATAAGTATttatCGGGGAACACTCTGCAAAGATACAATTTATTTAAACCCATATTCTATCATATGAATGAAACATAGTTCGAAAAAGAGGAATAAAATAGTTTACTTAAGACTTATTTATTATTATTATTGAATTTCCATTCTCAACAGAGAACTCAAGATGATCAATCCTGAAATGAGAAGGATCGACTCTTTCCCAACAAATAAACTATCAACCTCAAAAAAAGTGGAATTCATATATTTTTCTGTAACAAAAACAATTAACTATTAAACAAATAAGCTATGCCAATGAAAAGATTGGTCGTTTTTGGGTAGTTATAAAATTCTCATACTTCTTCGACTCG…
ThE10-005	747	LC637130		817	LC636888		540	LC637009		2104	TTGCTTTTGTATACTAATTCAAACCTGCTATCTATGGAGAAAATTGGATAAAAGAAATAAGTaTTtaTCGGGGAACACTCTGCAAAGATACAATTTATTTAAACCCATATTCTATCATATGAATGAAACATAGTTCGAAAAAGAGGAATAAAATAGTTTACTTAAGACTTATTTATTATTATTATTGAATTTCCATTCTCAACAGAGAACTCAAGATGATCAATCCTGAAATGAGAAGGATCGACTCTTTCCCAACAAATAAACTATCAACCTCAAAAAAAGTGGAATTCATATATTTTTCTGTAACAAAAACAATTAACTATTAAACAAATAAGCTATGCCAATGAAAAGATTGGTCGTTTTTGGGTAGTTATAAAATTCTCATACTTCTTCGACTCG…
ThE10-009	747	LC637131		823	LC636889		541	LC637010		2111	TTGCTTTTGTATACTAATTCAAACCTGCTATCTATGGAGAAAATTGGATAAAAGAAATAAGTATTtATcGGGGAACACTCTGCAAAGATACAATTTATTTAAACCCATATTCTATCATATGAATGAAACATAGTTCGAAAAAGAGGAATAAAATAGTTTACTTAAGACTTATTTATTATTATTATTGAATTTCCATTCTCAACAGAGAACTCAAGATGATCAATCCTGAAATGAGAAGGATCGACTCTTTCCCAACAAATAAACTATCAACCTCAAAAAAAGTGGAATTAATATATTTTTCTGTAACAAAAACAATTAACTATTAAACAAATAAGCTATGCCAATGAAAAGATTGGTCGTTTTTGGGTAGTTATAAAATTCTCATACTTCTTCGACTCG…
ThE98-242	747	LC637132		817	LC636890		529	LC637011		2093	TTGCTTTTGTATACTAATTCAAACCTGCTATCTATGGAGAAAATTGGATAAAAGAAATAAGTATTTAtcGGGGAACACTCTGCAAAGATACAATTTATTTAAACCCATATTCTATCATATGAATGAAACATAGTTCGAAAAAGAGGAATAAAATAGTTTACTTAAGACTTATTTATTATTATTATTGAATTTCCATTCTCAACAGAGAACTCAAGATGATCAATCCTGAAATGAGAAGGATCGACTCTTTCCCAACAAATAAACTATCAACCTCAAAAAAAGTGGAATTCATATATTTTTCTGTAACAAAAACAATTAACTATTAAACAAATAAGCTATGCCAATGAAAAGATTGGTCGTTTTTGGGTAGTTATAAAATTCTCATACTTCTTCGACTCG…
ThE98-259	747	LC637133		817	LC636891		529	LC637012		2093	TTGCTTTTGTATACTAATTCAAACCTGCTATCTATGGAGAAAATTGGATAAAAGAAATAAGTATTtATCGGGGAACACTCTGCAAAGATACAATTTATTTAAACCCaTATTCTATCATATGAATGAAACATAGTTCGAAAAAGAGGAATAAAATAGTTTACTTAAGACTTATTTATTATTATTATTGAATTTCCATTCTCAACAGAGAACTCAAGATGATCAATCCTGAAATGAGAAGGATCGACTCTTTCCCAACAAATAAACTATCAACCTCAAAAAAAGTGGAATTCATATATTTTTCTGTAACAAAAACAATTAACTATTAAACAAATAAGCTATGCCAATGAAAAGATTGGTCGTTTTTGGGTAGTTATAAAATTCTCATACTTCTTCGACTCG…
ThE02-086	747	LC637134		817	LC636892		540	LC637013		2104	TTGCTTTTGTATACTAATTCAAACCTGCTATCTATGGAGAAAATTGGATAAAAGAAATAAGTATTTAtcGGGGAACACTCTGCAAAGATACAATTTATTTAAACCCaTATTCTATCATATGAATGAAACATAGTTCGAAAAAGAGGAATAAAATAGTTTACTTAAGACTTATTTATTATTATTATTGAATTTCCATTCTCAACAGAGAACTCAAGATGATCAATCCTGAAATGAGAAGGATCGACTCTTTCCCAACAAATAAACTATCAACCTCAAAAAAAGTGGAATTCATATATTTTTCTGTAACAAAAACAATTAACTATTAAACAAATAAGCTATGCCAATGAAAAGATTGGTCGTTTTTGGGTAGTTATAAAATTCTCATACTTCTTCGACTCG…
ThE02-087	747	LC637135		817	LC636893		540	LC637014		2104	TTGCTTTTGTATACTAATTCAAACCTGCTATCTATGGAGAAAATTGGATAAAAGAAATAAGTaTTTATCGGGGAACACTCTGCAAAGATACAATTTATTTAAACCCATATTCTATCATATGAATGAAACATAGTTCGAAAAAGAGGAATAAAATAGTTTACTTAAGACTTATTTATTATTATTATTGAATTTCCATTCTCAACAGAGAACTCAAGATGATCAATCCTGAAATGAGAAGGATCGACTCTTTCCCAACAAATAAACTATCAACCTCAAAAAAAGTGGAATTCATATATTTTTCTGTAACAAAAACAATTAACTATTAAACAAATAAGCTATGCCAATGAAAAGATTGGTCGTTTTTGGGTAGTTATAAAATTCTCATACTTCTTCGACTCG…
ThE10-003	747	LC637136		817	LC636894		540	LC637015		2104	TTGCTTTTGTATACTAATTCAAACCTGCTATCTATGGAGAAAATTGGATAAAAGAAATAAGTaTTTATCGGGGAACACTCTGCAAAGATACAATTTATTTAAACCCATATTCTATCATATGAATGAAACATAGTTCGAAAAAGAGGAATAAAATAGTTTACTTAAGACTTATTTATTATTATTATTGAATTTCCATTCTCAACAGAGAACTCAAGATGATCAATCCTGAAATGAGAAGGATCGACTCTTTCCCAACAAATAAACTATCAACCTCAAAAAAAGTGGAATTCATATATTTTTCTGTAACAAAAACAATTAACTATTAAACAAATAAGCTATGCCAATGAAAAGATTGGTCGTTTTTGGGTAGTTATAAAATTCTCATACTTCTTCGACTCG…
ThE10-006	747	LC637137		817	LC636895		540	LC637016		2104	TTGCTTTTGTATACTAATTCAAACCTGCTATCTATGGAGAAAATTGGATAAAAGAAATAAGTATTtaTCGGGGAACACTCTGCAAAGATACAATTTATTTAAACCCATATTCTATCATATGAATGAAACATAGTTCGAAAAAGAGGAATAAAATAGTTTACTTAAGACTTATTTATTATTATTATTGAATTTCCATTCTCAACAGAGAACTCAAGATGATCAATCCTGAAATGAGAAGGATCGACTCTTTCCCAACAAATAAACTATCAACCTCAAAAAAAGTGGAATTCATATATTTTTCTGTAACAAAAACAATTAACTATTAAACAAATAAGCTATGCCAATGAAAAGATTGGTCGTTTTTGGGTAGTTATAAAATTCTCATACTTCTTCGACTCG…
ThE10-007	747	LC637138		817	LC636896		540	LC637017		2104	TTGCTTTTGTATACTAATTCAAACCTGCTATCTATGGAGAAAATTGGATAAAAGAAATAAGTATttATcGGGGAACACTCTGCAAAGATACAATTTATTTAAACCCATATTCTATCATATGAATGAAACATAGTTCGAAAAAGAGGAATAAAATAGTTTACTTAAGACTTATTTATTATTATTATTGAATTTCCATTCTCAACAGAGAACTCAAGATGATCAATCCTGAAATGAGAAGGATCGACTCTTTCCCAACAAATAAACTATCAACCTCAAAAAAAGTGGAATTCATATATTTTTCTGTAACAAAAACAATTAACTATTAAACAAATAAGCTATGCCAATGAAAAGATTGGTCGTTTTTGGGTAGTTATAAAATTCTCATACTTCTTCGACTCG…
ThE10-008	747	LC637139		817	LC636897		540	LC637018		2104	TTGCTTTTGTATACTAATTCAAACCTGCTATCTATGGAGAAAATTGGATAAAAGAAATAAGTATttaTCGGGGAACACTCTGCAAAGATACAATTTATTTAAACCCaTATTCTATCATATGAATGAAACATAGTTCGAAAAAGAGGAATAAAATAGTTTACTTAAGACTTATTTATTATTATTATTGAATTTCCATTCTCAACAGAGAACTCAAGATGATCAATCCTGAAATGAGAAGGATCGACTCTTTCCCAACAAATAAACTATCAACCTCAAAAAAAGTGGAATTCATATATTTTTCTGTAACAAAAACAATTAACTATTAAACAAATAAGCTATGCCAATGAAAAGATTGGTCGTTTTTGGGTAGTTATAAAATTCTCATACTTCTTCGACTCG…
ThE10-020	747	LC637140		817	LC636898		540	LC637019		2104	TTGCTTTTGTATACTAATTCAAACCTGCTATCTATGGAGAAAATTGGATAAAAGAAATAAGTATTTATCGGGGAACACTCTGCAAAGATACAATTTATTTAAACCCATATTCTATCATATGAATGAAACATAGTTCGAAAAAGAGGAATAAAATAGTTTACTTAAGACTTATTTATTATTATTATTGAATTTCCATTCTCAACAGAGAACTCAAGATGATCAATCCTGAAATGAGAAGGATCGACTCTTTCCCAACAAATAAACTATCAACCTCAAAAAAAGTGGAATTCATATATTTTTCTGTAACAAAAACAATTAACTATTAAACAAATAAGCTATGCCAATGAAAAGATTGGTCGTTTTTGGGTAGTTATAAAATTCTCATACTTCTTCGACTCG…
ThE10-021	747	LC637141		817	LC636899		540	LC637020		2104	TTGCTTTTGTATACTAATTCAAACCTGCTATCTATGGAGAAAATTGGATAAAAGAAATAAGTATTTATCGGGGAACACTCTGCAAAGATACAATTTATTTAAACCCATATTCTATCATATGAATGAAACATAGTTCGAAAAAGAGGAATAAAATAGTTTACTTAAGACTTATTTATTATTATTATTGAATTTCCATTCTCAACAGAGAACTCAAGATGATCAATCCTGAAATGAGAAGGATCGACTCTTTCCCAACAAATAAACTATCAACCTCAAAAAAAGTGGAATTCATATATTTTTCTGTAACAAAAACAATTAACTATTAAACAAATAAGCTATGCCAATGAAAAGATTGGTCGTTTTTGGGTAGTTATAAAATTCTCATACTTCTTCGACTCG…
ThE98-004	747	LC637142		817	LC636900		540	LC637021		2104	TTGCTTTTGTATACTAATTCAAACCTGCTATCTATGGAGAAAATTGGATAAAAGAAATAAGTATTTATCGGGGAACACTCTGCAAAGATACAATTTATTTAAACCCATATTCTATCATATGAATGAAACATAGTTCGAAAAAGAGGAATAAAATAGTTTACTTAAGACTTATTTATTATTATTATTGAATTTCCATTCTCAACAGAGAACTCAAGATGATCAATCCTGAAATGAGAAGGATCGACTCTTTCCCAACAAATAAACTATCAACCTCAAAAAAAGTGGAATTCATATATTTTTCTGTAACAAAAACAATTAACTATTAAACAAATAAGCTATGCCAATGAAAAGATTGGTCGTTTTTGGGTAGTTATAAAATTCTCATACTTCTTCGACTCG…
ThE98-042	747	LC637143		817	LC636901		540	LC637022		2104	TTGCTTTTGTATACTAATTCAAACCTGCTATCTATGGAGAAAATTGGATAAAAGAAATAAGTATTtATcGGGGAACACTCTGCAAAGATACAATTTATTTAAaCCCATATTCTATCATATGAATGAAACATAGTTCGAAAAAGAGGAATAAAATAGTTTACTTAAGACTTATTTATTATTATTATTGAATTTCCATTCTCAACAGAGAACTCAAGATGATCAATCCTGAAATGAGAAGGATCGACTCTTTCCCAACAAATAAACTATCAACCTCAAAAAAAGTGGAATTCATATATTTTTCTGTAACAAAAACAATTAACTATTAAACAAATAAGCTATGCCAATGAAAAGATTGGTCGTTTTTGGGTAGTTATAAAATTCTCATACTTCTTCGACTCG…
ThE98-191	747	LC637144		817	LC636902		540	LC637023		2104	TTGCTTTTGTATACTAATTCAAACCTGCTATCTATGGAGAAAATTGGATAAAAGAAATAAGTaTTTATCGGGGAACACTCTGCAAAGATACAATTTATTTAAACCCATATTCTATCATATGAATGAAACATAGTTCGAAAAAGAGGAATAAAATAGTTTACTTAAGACTTATTTATTATTATTATTGAATTTCCATTCTCAACAGAGAACTCAAGATGATCAATCCTGAAATGAGAAGGATCGACTCTTTCCCAACAAATAAACTATCAACCTCAAAAAAAGTGGAATTCATATATTTTTCTGTAACAAAAACAATTAACTATTAAACAAATAAGCTATGCCAATGAAAAGATTGGTCGTTTTTGGGTAGTTATAAAATTCTCATACTTCTTCGACTCG…
ThE99-133	747	LC637145		817	LC636903		540	LC637024		2104	TTGCTTTTGTATACTAATTCAAACCTGCTATCTATGGAGAAAATTGGATAAAAGAAATAAGTATTTATCGGGGAACACTCTGCAAAGATACAATTTATTTAAACCCATATTCTATCATATGAATGAAACATAGTTCGAAAAAGAGGAATAAAATAGTTTACTTAAGACTTATTTATTATTATTATTGAATTTCCATTCTCAACAGAGAACTCAAGATGATCAATCCTGAAATGAGAAGGATCGACTCTTTCCCAACAAATAAACTATCAACCTCAAAAAAAGTGGAATTCATATATTTTTCTGTAACAAAAACAATTAACTATTAAACAAATAAGCTATGCCAATGAAAAGATTGGTCGTTTTTGGGTAGTTATAAAATTCTCATACTTCTTCGACTCG…
ThE99-140	747	LC637146		817	LC636904		540	LC637025		2104	TTGCTTTTGTATACTAATTCAAACCTGCTATCTATGGAGAAAATTGGATAAAAGAAATAAGTATTTATCGGGGAACACTCTGCAAAGATACAATTTATTTAAACCCATATTCTATCATATGAATGAAACATAGTTCGAAAAAGAGGAATAAAATAGTTTACTTAAGACTTATTTATTATTATTATTGAATTTCCATTCTCAACAGAGAACTCAAGATGATCAATCCTGAAATGAGAAGGATCGACTCTTTCCCAACAAATAAACTATCAACCTCAAAAAAAGTGGAATTCATATATTTTTCTGTAACAAAAACAATTAACTATTAAACAAATAAGCTATGCCAATGAAAAGATTGGTCGTTTTTGGGTAGTTATAAAATTCTCATACTTCTTCGACTCG…
ThE99-146	747	LC637147		817	LC636905		540	LC637026		2104	TTGCTTTTGTATACTAATTCAAACCTGCTATCTATGGAGAAAATTGGATAAAAGAAATAAGTATTTATCGGGGAACACTCTGCAAAGATACAATTTATTTAAACCCATATTCTATCATATGAATGAAACATAGTTCGAAAAAGAGGAATAAAATAGTTTACTTAAGACTTATTTATTATTATTATTGAATTTCCATTCTCAACAGAGAACTCAAGATGATCAATCCTGAAATGAGAAGGATCGACTCTTTCCCAACAAATAAACTATCAACCTCAAAAAAAGTGGAATTCATATATTTTTCTGTAACAAAAACAATTAACTATTAAACAAATAAGCTATGCCAATGAAAAGATTGGTCGTTTTTGGGTAGTTATAAAATTCTCATACTTCTTCGACTCG…
ThE01-077	747	LC637148		817	LC636906		540	LC637027		2104	TTGCTTTTGTATACTAATTCAAACCTGCTATCTATGGAGAAAATTGGATAAAAGAAATAAGTATTTATCGGGGAACACTCTGCAAAGATACAATTTATTTAAACCCATATTCTATCATATGAATGAAACATAGTTCGAAAAAGAGGAATAAAATAGTTTACTTAAGACTTATTTATTATTATTATTGAATTTCCATTCTCAACAGAGAACTCAAGATGATCAATCCTGAAATGAGAAGGATCGACTCTTTCCCAACAAATAAACTATCAACCTCAAAAAAAGTGGAATTCATATATTTTTCTGTAACAAAAACAATTAACTATTAAACAAATAAGCTATGCCAATGAAAAGATTGGTCGTTTTTGGGTAGTTATAAAATTCTCATACTTCTTCGACTCG…
ThE01-078	747	LC637149		817	LC636907		540	LC637028		2104	TTGCTTTTGTATACTAATTCAAACCTGCTATCTATGGAGAAAATTGGATAAAAGAAATAAGTATTtaTCGGGGAACACTCTGCAAAGATACAATTTATTTAAACCCATATTCTATCATATGAATGAAACATAGTTCGAAAAAGAGGAATAAAATAGTTTACTTAAGACTTATTTATTATTATTATTGAATTTCCATTCTCAACAGAGAACTCAAGATGATCAATCCTGAAATGAGAAGGATCGACTCTTTCCCAACAAATAAACTATCAACCTCAAAAAAAGTGGAATTCATATATTTTTCTGTAACAAAAACAATTAACTATTAAACAAATAAGCTATGCCAATGAAAAGATTGGTCGTTTTTGGGTAGTTATAAAATTCTCATACTTCTTCGACTCG…
ThE02-083	747	LC637150		817	LC636908		540	LC637029		2104	TTGCTTTTGTATACTAATTCAAACCTGCTATCTATGGAGAAAATTGGATAAAAGAAATAAGTATTTATCGGGGAACACTCTGCAAAGATACAATTTATTTAAACCCaTaTTCTATCATATGAATGAAACATAGTTCGAAAAAGAGGAATAAAATAGTTTACTTAAGACTTATTTATTATTATTATTGAATTTCCATTCTCAACAGAGAACTCAAGATGATCAATCCTGAAATGAGAAGGATCGACTCTTTCCCAACAAATAAACTATCAACCTCAAAAAAAGTGGAATTCATATATTTTTCTGTAACAAAAACAATTAACTATTAAACAAATAAGCTATGCCAATGAAAAGATTGGTCGTTTTTGGGTAGTTATAAAATTCTCATACTTCTTCGACTCG…
ThE02-084	747	LC637151		817	LC636909		540	LC637030		2104	TTGCTTTTGTATACTAATTCAAACCTGCTATCTATGGAGAAAATTGGATAAAAGAAATAAGTATTTATCGGGGAACACTCTGCAAAGATACAATTTATTTAAaCCCATATTCTATCATATGAATGAAACATAGTTCGAAAAAGAGGAATAAAATAGTTTACTTAAGACTTATTTATTATTATTATTGAATTTCCATTCTCAACAGAGAACTCAAGATGATCAATCCTGAAATGAGAAGGATCGACTCTTTCCCAACAAATAAACTATCAACCTCAAAAAAAGTGGAATTCATATATTTTTCTGTAACAAAAACAATTAACTATTAAACAAATAAGCTATGCCAATGAAAAGATTGGTCGTTTTTGGGTAGTTATAAAATTCTCATACTTCTTCGACTCG…
ThE02-085	747	LC637152		839	LC636910		540	LC637031		2126	TTGCTTTTGTATACTAATTCAAACCTGCTATCTATGGAGAAAATTGGATAAAAGAAATAAGTATTTATcGGGGAACACTCTGCAAAGATACAATTTATTTAAaCCCATATTCTATCATATGAATGAAACATAGTTCGAAAAAGAGGAATAAAATAGTTTACTTAAGACTTATTTATTATTATTATTGAATTTCCATTCTCAACAGAGAACTCAAGATGATCAATCCTGAAATGAGAAGGATCGACTCTTTCCCAACAAATAAACTATCAACCTCAAAAAAAGTGGAATTCATATATTTTTCTGTAACAAAAACAATTAACTATTAAACAAATAAGCTATGCCAATGAAAAGATTGGTCGTTTTTGGGTAGTTATAAAATTCTCATACTTCTTCGACTCG…
ThE03-006	747	LC637153		817	LC636911		540	LC637032		2104	TTGCTTTTGTATACTAATTCAAACCTGCTATCTATGGAGAAAATTGGATAAAAGAAATAAGTATTTatCGGGGAACACTCTGCAAAGATACAATTTATTTAAACCCATATTCTATCATATGAATGAAACATAGTTCGAAAAAGAGGAATAAAATAGTTTACTTAAGACTTATTTATTATTATTATTGAATTTCCATTCTCAACAGAGAACTCAAGATGATCAATCCTGAAATGAGAAGGATCGACTCTTTCCCAACAAATAAACTATCAACCTCAAAAAAAGTGGAATTCATATATTTTTCTGTAACAAAAACAATTAACTATTAAACAAATAAGCTATGCCAATGAAAAGATTGGTCGTTTTTGGGTAGTTATAAAATTCTCATACTTCTTCGACTCG…
ThE09-016	747	LC637154		817	LC636912		540	LC637033		2104	TTGCTTTTGTATACTAATTCAAACCTGCTATCTATGGAGAAAATTGGATAAAAGAAATAAGTATTTATCGGGGAACACTCTGCAAAGATACAATTTATTTAAACCCATATTCTATCATATGAATGAAACATAGTTCGAAAAAGAGGAATAAAATAGTTTACTTAAGACTTATTTATTATTATTATTGAATTTCCATTCTCAACAGAGAACTCAAGATGATCAATCCTGAAATGAGAAGGATCGACTCTTTCCCAACAAATAAACTATCAACCTCAAAAAAAGTGGAATTCATATATTTTTCTGTAACAAAAACAATTAACTATTAAACAAATAAGCTATGCCAATGAAAAGATTGGTCGTTTTTGGGTAGTTATAAAATTCTCATACTTCTTCGACTCG…
ThE10-010	747	LC637155		817	LC636913		540	LC637034		2104	TTGCTTTTGTATACTAATTCAAACCTGCTATCTATGGAGAAAATTGGATAAAAGAAATAAGTATTtAtCGGGGAACACTCTGCAAAGATACAATTTATTTAAACCCATATTCTATCATATGAATGAAACATAGTTCGAAAAAGAGGAATAAAATAGTTTACTTAAGACTTATTTATTATTATTATTGAATTTCCATTCTCAACAGAGAACTCAAGATGATCAATCCTGAAATGAGAAGGATCGACTCTTTCCCAACAAATAAACTATCAACCTCAAAAAAAGTGGAATTCATATATTTTTCTGTAACAAAAACAATTAACTATTAAACAAATAAGCTATGCCAATGAAAAGATTGGTCGTTTTTGGGTAGTTATAAAATTCTCATACTTCTTCGACTCG…
ThE10-018	747	LC637156		817	LC636914		540	LC637035		2104	TTGCTTTTGTATACTAATTCAAACCTGCTATCTATGGAGAAAATTGGATAAAAGAAATAAGTATTTAtCGGGGAACACTCTGCAAAGATACAATTTATTTAAACCCaTATTCTATCATATGAATGAAACATAGTTCGAAAAAGAGGAATAAAATAGTTTACTTAAGACTTATTTATTATTATTATTGAATTTCCATTCTCAACAGAGAACTCAAGATGATCAATCCTGAAATGAGAAGGATCGACTCTTTCCCAACAAATAAACTATCAACCTCAAAAAAAGTGGAATTCATATATTTTTCTGTAACAAAAACAATTAACTATTAAACAAATAAGCTATGCCAATGAAAAGATTGGTCGTTTTTGGGTAGTTATAAAATTCTCATACTTCTTCGACTCG…
ThE10-019	747	LC637157		817	LC636915		540	LC637036		2104	TTGCTTTTGTATACTAATTCAAACCTGCTATCTATGGAGAAAATTGGATAAAAGAAATAAGTATTtAtCGGGGAACACTCTGCAAAGATACAATTTATTTAAACCCaTATTCTATCATATGAATGAAACATAGTTCGAAAAAGAGGAATAAAATAGTTTACTTAAGACTTATTTATTATTATTATTGAATTTCCATTCTCAACAGAGAACTCAAGATGATCAATCCTGAAATGAGAAGGATCGACTCTTTCCCAACAAATAAACTATCAACCTCAAAAAAAGTGGAATTCATATATTTTTCTGTAACAAAAACAATTAACTATTAAACAAATAAGCTATGCCAATGAAAAGATTGGTCGTTTTTGGGTAGTTATAAAATTCTCATACTTCTTCGACTCG…
ThE99-139	747	LC637158		817	LC636916		540	LC637037		2104	TTGCTTTTGTATACTAATTCAAACCTGCTATCTATGGAGAAAATTGGATAAAAGAAATAAGTATTTATCGGGGAACACTCTGCAAAGATACAATTTATTTAAACCCaTATTCTATCATATGAATGAAACATAGTTCGAAAAAGAGGAATAAAATAGTTTACTTAAGACTTATTTATTATTATTATTGAATTTCCATTCTCAACAGAGAACTCAAGATGATCAATCCTGAAATGAGAAGGATCGACTCTTTCCCAACAAATAAACTATCAACCTCAAAAAAAGTGGAATTCATATATTTTTCTGTAACAAAAACAATTAACTATTAAACAAATAAGCTATGCCAATGAAAAGATTGGTCGTTTTTGGGTAGTTATAAAATTCTCATACTTCTTCGACTCG…
ThE00-003	747	LC637159		817	LC636917		540	LC637038		2104	TTGCTTTTGTATACTAATTCAAACCTGCTATCTATGGAGAAAATTGGATAAAAGAAATAAGTATTTAtCGGGGAACACTCTGCAAAGATACAATTTATTTAAACCCATATTCTATCATATGAATGAAACATAGTTCGAAAAAGAGGAATAAAATAGTTTACTTAAGACTTATTTATTATTATTATTGAATTTCCATTCTCAACAGAGAACTCAAGATGATCAATCCTGAAATGAGAAGGATCGACTCTTTCCCAACAAATAAACTATCAACCTCAAAAAAAGTGGAATTCATATATTTTTCTGTAACAAAAACAATTAACTATTAAACAAATAAGCTATGCCAATGAAAAGATTGGTCGTTTTTGGGTAGTTATAAAATTCTCATACTTCTTCGACTCG…
ThE00-004	747	LC637160		817	LC636918		540	LC637039		2104	TTGCTTTTGTATACTAATTCAAACCTGCTATCTATGGAGAAAATTGGATAAAAGAAATAAGTATTTAtCGGGGAACACTCTGCAAAGATACAATTTATTTAAACCCaTATTCTATCATATGAATGAAACATAGTTCGAAAAAGAGGAATAAAATAGTTTACTTAAGACTTATTTATTATTATTATTGAATTTCCATTCTCAACAGAGAACTCAAGATGATCAATCCTGAAATGAGAAGGATCGACTCTTTCCCAACAAATAAACTATCAACCTCAAAAAAAGTGGAATTCATATATTTTTCTGTAACAAAAACAATTAACTATTAAACAAATAAGCTATGCCAATGAAAAGATTGGTCGTTTTTGGGTAGTTATAAAATTCTCATACTTCTTCGACTCG…
ThE00-005	747	LC637161		817	LC636919		540	LC637040		2104	TTGCTTTTGTATACTAATTCAAACCTGCTATCTATGGAGAAAATTGGATAAAAGAAATAAGTATTTAtCGGGGAACACTCTGCAAAGATACAATTTATTTAAACCCATATTCTATCATATGAATGAAACATAGTTCGAAAAAGAGGAATAAAATAGTTTACTTAAGACTTATTTATTATTATTATTGAATTTCCATTCTCAACAGAGAACTCAAGATGATCAATCCTGAAATGAGAAGGATCGACTCTTTCCCAACAAATAAACTATCAACCTCAAAAAAAGTGGAATTCATATATTTTTCTGTAACAAAAACAATTAACTATTAAACAAATAAGCTATGCCAATGAAAAGATTGGTCGTTTTTGGGTAGTTATAAAATTCTCATACTTCTTCGACTCG…
ThE00-007	747	LC637162		817	LC636920		540	LC637041		2104	TTGCTTTTGTATACTAATTCAAACCTGCTATCTATGGAGAAAATTGGATAAAAGAAATAAGTATTTATCGGGGAACACTCTGCAAAGATACAATTTATTTAAACCCATATTCTATCATATGAATGAAACATAGTTCGAAAAAGAGGAATAAAATAGTTTACTTAAGACTTATTTATTATTATTATTGAATTTCCATTCTCAACAGAGAACTCAAGATGATCAATCCTGAAATGAGAAGGATCGACTCTTTCCCAACAAATAAACTATCAACCTCAAAAAAAGTGGAATTCATATATTTTTCTGTAACAAAAACAATTAACTATTAAACAAATAAGCTATGCCAATGAAAAGATTGGTCGTTTTTGGGTAGTTATAAAATTCTCATACTTCTTCGACTCG…
ThE00-008	747	LC637163		817	LC636921		540	LC637042		2104	TTGCTTTTGTATACTAATTCAAACCTGCTATCTATGGAGAAAATTGGATAAAAGAAATAAGTATTTATCGGGGAACACTCTGCAAAGATACAATTTATTTAAACCCaTATTCTATCATATGAATGAAACATAGTTCGAAAAAGAGGAATAAAATAGTTTACTTAAGACTTATTTATTATTATTATTGAATTTCCATTCTCAACAGAGAACTCAAGATGATCAATCCTGAAATGAGAAGGATCGACTCTTTCCCAACAAATAAACTATCAACCTCAAAAAAAGTGGAATTCATATATTTTTCTGTAACAAAAACAATTAACTATTAAACAAATAAGCTATGCCAATGAAAAGATTGGTCGTTTTTGGGTAGTTATAAAATTCTCATACTTCTTCGACTCG…
ThE00-010	747	LC637164		817	LC636922		540	LC637043		2104	TTGCTTTTGTATACTAATTCAAACCTGCTATCTATGGAGAAAATTGGATAAAAGAAATAAGTATTTATCGGGGAACACTCTGCAAAGATACAATTTATTTAAACCCATATTCTATCATATGAATGAAACATAGTTCGAAAAAGAGGAATAAAATAGTTTACTTAAGACTTATTTATTATTATTATTGAATTTCCATTCTCAACAGAGAACTCAAGATGATCAATCCTGAAATGAGAAGGATCGACTCTTTCCCAACAAATAAACTATCAACCTCAAAAAAAGTGGAATTCATATATTTTTCTGTAACAAAAACAATTAACTATTAAACAAATAAGCTATGCCAATGAAAAGATTGGTCGTTTTTGGGTAGTTATAAAATTCTCATACTTCTTCGACTCG…
ThE01-011	747	LC637165		823	LC636923		541	LC637044		2111	TTGCTTTTGTATACTAATTCAAACCTGCTATCTATGGAGAAAATTGGATAAAAGAAATAAGTATTTATCGGGGaACACTCTGCAAAGATACAATTTATTTAAACCCATATTcTATCAtATGAATGAAACATAGTTCGAAAAAGAGGAATAAAATAGTTTACTTAAGACTTATTTATTATTATTATTGAATTTCCATTCTCAACAGAGAACTCAAGATGATCAATCCTGAAATGAGAAGGATCGACTCTTTCCCAACAAATAAACTATCAACCTCAAAAAAAGTGGAATTAATATATTTTTCTGTAACAAAAACAATTAACTATTAAACAAATAAGCTATGCCAATGAAAAGATTGGTCGTTTTTGGGTAGTTATAAAATTCTCATACTTCTTCGACTCG…
ThE01-015	747	LC637166		823	LC636924		544	LC637045		2114	TTGCTTTTGTATACTAATTCAAACCTGCTATCTATGGAGAAAATTGGATAAAAGAAATAAGTATTTATcGGGGAACAcTCTGCAAAGATACAATTTATTTAAACCCATATTCTATCAtATGAATGAAACATAGTTCGAAAAAGAGGAATCAAATAGTTTACTTAAGACTTATTTATTATTATTATTGAATTTCCATTCTCAACAGAGAACTCAAGATGATCAATCCTGAAATGAGAAGGATCGACTCTTTCCCAACAAATAAACTATCAACCTCAAAAAAAGTGGAATTAATATATTTTTCTGTAACAAAAACAATTAACTATTAAACAAATAAGCTATGCCAATGAAAAGATTGGTCGTTTTTGGGTAGTTATAAAATTCTCATACTTCTTCGACTCG…
ThE01-018	747	LC637167		817	LC636925		540	LC637046		2104	tTGCTTTtGTaTaCtAATTCaAACCTGCTATCTATGGAGAAAATTGGATAAAAGAAATAAGTATTTATcGGGGAACACTCTGCAAAGATACAATTTATTTAAACCCATATTCTATCATATGAATGAAACATAGTTCGAAAAAGAGGAATAAAATAGTTTACTTAAGACTTATTTATTATTATTATTGAATTTCCATTCTCAACAGAGAACTCAAGATGATCAATCCTGAAATGAGAAGGATCGACTCTTTCCCAACAAATAAACTATCAACCTCAAAAAAAGTGGAATTCATATATTTTTCTGTAACAAAAACAATTAACTATTAAACAAATAAGCTATGCCAATGAAAAGATTGGTCGTTTTTGGGTAGTTATAAAATTCTCATACTTCTTCGACTCG…
ThE01-019	747	LC637168		817	LC636926		541	LC637047		2105	TTGCTTTTGTAtacTAATTCAAACCTGCTATCTATGGAGAAAATTGGATAAAAGAAATAAGTATTTATCGGGGAAcACTCTGCAAAGATACAATTTATTTAAACCCATATTCTATCATATGAATGAAACATAGTTCGAAAAAGAGGAATAAAATAGTTTACTTAAGACTTATTTATTATTATTATTGAATTTCCATTCTCAACAGAGAACTCAAGATGATCAATCCTGAAATGAGAAGGATCGACTCTTTCCCAACAAATAAACTATCAACCTCAAAAAAAGTGGAATTAATATATTTTTCTGTAACAAAAACAATTAACTATTAAACAAATAAGCTATGCCAATGAAAAGATTGGTCGTTTTTGGGTAGTTATAAAATTCTCATACTTCTTCGACTCG…
ThE01-022	747	LC637169		817	LC636927		540	LC637048		2104	TTGCTTTTGTATACTAATTCAAACCTGCTATCTATGGAGAAAATTGGATAAAAGAAATAAGTATTTATCGGGGAACACTCTGCAAAGATACAATTTATTTAAACCCATATTCTATCATATGAATGAAACATAGTTCGAAAAAGAGGAATAAAATAGTTTACTTAAGACTTATTTATTATTATTATTGAATTTCCATTCTCAACAGAGAACTCAAGATGATCAATCCTGAAATGAGAAGGATCGACTCTTTCCCAACAAATAAACTATCAACCTCAAAAAAAGTGGAATTCATATATTTTTCTGTAACAAAAACAATTAACTATTAAACAAATAAGCTATGCCAATGAAAAGATTGGTCGTTTTTGGGTAGTTATAAAATTCTCATACTTCTTCGACTCG…
ThE01-024	747	LC637170		823	LC636928		541	LC637049		2111	TTGCTTTTGTATACTAATTCAAACCTGCTATCTATGGAGAAAATTGGATAAAAGAAATAAGTATTTATcGGGGaacActCTGCAAAGATACAATTTATTTAAACCCATATTCTATcAtATGAATGAAACATAGTTCGAAAAAGAGGAATAAAATAGTTTACTTAAGACTTATTTATTATTATTATTGAATTTCCATTCTCAACAGAGAACTCAAGATGATCAATCCTGAAATGAGAAGGATCGACTCTTTCCCAACAAATAAACTATCAACCTCAAAAAAAGTGGAATTAATATATTTTTCTGTAACAAAAACAATTAACTATTAAACAAATAAGCTATGCCAATGAAAAGATTGGTCGTTTTTGGGTAGTTATAAAATTCTCATACTTCTTCGACTCG…
ThE01-026	747	LC637171		823	LC636929		541	LC637050		2111	TTGCTTTTGTATACTAATTCAAACCTGCTATCTATGGAGAAAATTGGATAAAAGAAATAAGTATTTATCGGGGAACACTCTGCAAAGATACAATTTATTTAAACCCATATTCTATCATATGAATGAAACATAGTTCGAAAAAGAGGAATAAAATAGTTTACTTAAGACTTATTTATTATTATTATTGAATTTCCATTCTCAACAGAGAACTCAAGATGATCAATCCTGAAATGAGAAGGATCGACTCTTTCCCAACAAATAAACTATCAACCTCAAAAAAAGTGGAATTAATATATTTTTCTGTAACAAAAACAATTAACTATTAAACAAATAAGCTATGCCAATGAAAAGATTGGTCGTTTTTGGGTAGTTATAAAATTCTCATACTTCTTCGACTCG…
ThE01-032	747	LC637172		817	LC636930		540	LC637051		2104	TTGCTTTTGTaTACTAATTCAAACCTGCTATCTATGGAGAAAATTGGATAAAAGAAATAAGTATTTATcGGGGAAcACTCTGCAAAGATACAATTTATTTAAACCCATATTCTATCATATGAATGAAACATAGTTCGAAAAAGAGGAATAAAATAGTTTACTTAAGACTTATTTATTATTATTATTGAATTTCCATTCTCAACAGAGAACTCAAGATGATCAATCCTGAAATGAGAAGGATCGACTCTTTCCCAACAAATAAACTATCAACCTCAAAAAAAGTGGAATTCATATATTTTTCTGTAACAAAAACAATTAACTATTAAACAAATAAGCTATGCCAATGAAAAGATTGGTCGTTTTTGGGTAGTTATAAAATTCTCATACTTCTTCGACTCG…
ThE01-037	747	LC637173		817	LC636931		540	LC637052		2104	TTGCTTTTGTATACTAATTCaAACCTGCTATCTATGGAGAAAATTGGATAAAAGAAATAAGTATTTATCGGGGAACACTCTGCAAAGATACAATTTATTTAAACCCATATTCTATCATATGAATGAAACATAGTTCGAAAAAGAGGAATAAAATAGTTTACTTAAGACTTATTTATTATTATTATTGAATTTCCATTCTCAACAGAGAACTCAAGATGATCAATCCTGAAATGAGAAGGATCGACTCTTTCCCAACAAATAAACTATCAACCTCAAAAAAAGTGGAATTCATATATTTTTCTGTAACAAAAACAATTAACTATTAAACAAATAAGCTATGCCAATGAAAAGATTGGTCGTTTTTGGGTAGTTATAAAATTCTCATACTTCTTCGACTCG…
ThE01-039	747	LC637174		823	LC636932		544	LC637053		2114	TTGCTTTTGTaTACTAATTCAAACCTGCTATCTATGGAGAAAATTGGATAAAAGAAATAAGTATTTatcGGGGAAcacTCTGCAAAGATACAATTTATTTAAACCCATATTCTATCATATGAATGAAACATAGTTCGAAAAAGAGGAATCAAATAGTTTACTTAAGACTTATTTATTATTATTATTGAATTTCCATTCTCAACAGAGAACTCAAGATGATCAATCCTGAAATGAGAAGGATCGACTCTTTCCCAACAAATAAACTATCAACCTCAAAAAAAGTGGAATTAATATATTTTTCTGTAACAAAAACAATTAACTATTAAACAAATAAGCTATGCCAATGAAAAGATTGGTCGTTTTTGGGTAGTTATAAAATTCTCATACTTCTTCGACTCG…
ThE01-043	747	LC637175		823	LC636933		544	LC637054		2114	TTGCTTTTGTAtACTAATTCAAACCTGCTATCTATGGAGAAAATTGGATAAAAGAAATAAGTATTTATcGGGGaAcActCTGCAAAGATACAATTTATTTAAACCCATATTCtATCATATGAATGAAACATAGTTCGAAAAAGAGGAATCAAATAGTTTACTTAAGACTTATTTATTATTATTATTGAATTTCCATTCTCAACAGAGAACTCAAGATGATCAATCCTGAAATGAGAAGGATCGACTCTTTCCCAACAAATAAACTATCAACCTCAAAAAAAGTGGAATTAATATATTTTTCTGTAACAAAAACAATTAACTATTAAACAAATAAGCTATGCCAATGAAAAGATTGGTCGTTTTTGGGTAGTTATAAAATTCTCATACTTCTTCGACTCG…
ThE01-045	747	LC637176		823	LC636934		544	LC637055		2114	TTGCTTTTGTATACTAATTCAAACCTGCTATCTATGGAGAAAATtGGATAAAAGAAATAAGTATTTAtcgGGGAacaCTCTGCAAAGATACAATTTATTTAAACCCATATTCTATCATATGAATGAAACATAGTTCGAAAAAGAGGAATCAAATAGTTTACTTAAGACTTATTTATTATTATTATTGAATTTCCATTCTCAACAGAGAACTCAAGATGATCAATCCTGAAATGAGAAGGATCGACTCTTTCCCAACAAATAAACTATCAACCTCAAAAAAAGTGGAATTAATATATTTTTCTGTAACAAAAACAATTAACTATTAAACAAATAAGCTATGCCAATGAAAAGATTGGTCGTTTTTGGGTAGTTATAAAATTCTCATACTTCTTCGACTCG…
ThE01-059	747	LC637177		817	LC636935		540	LC637056		2104	TTGCTTTTGTAtActAATTCAAACCTGCTATCTATGGAGAAAATtGGATAAAAGAAATAAGTATTtAtcGGGGaaCAcTCTGCAAAGATACAATTTATTTAAACCCATATTctatcaTAtGAATGAAACATAGTTCGAAAAAGAGGAATAAAATAGTTTACTTAAGACTTATTTATTATTATTATTGAATTTCCATTCTCAACAGAGAACTCAAGATGATCAATCCTGAAATGAGAAGGATCGACTCTTTCCCAACAAATAAACTATCAACCTCAAAAAAAGTGGAATTCATATATTTTTCTGTAACAAAAACAATTAACTATTAAACAAATAAGCTATGCCAATGAAAAGATTGGTCGTTTTTGGGTAGTTATAAAATTCTCATACTTCTTCGACTCG…
ThE01-060	747	LC637178		817	LC636936		540	LC637057		2104	TTGCTTTTGTATACTAATTCAAACCTGCTATCTATGGAGAAAATTGGATAAAAGAAATAAGTATTTATCGGGGAACACTCTGCAAAGATACAATTTATTTAAACCCATATTCTATCATATGAATGAAACATAGTTCGAAAAAGAGGAATAAAATAGTTTACTTAAGACTTATTTATTATTATTATTGAATTTCCATTCTCAACAGAGAACTCAAGATGATCAATCCTGAAATGAGAAGGATCGACTCTTTCCCAACAAATAAACTATCAACCTCAAAAAAAGTGGAATTCATATATTTTTCTGTAACAAAAACAATTAACTATTAAACAAATAAGCTATGCCAATGAAAAGATTGGTCGTTTTTGGGTAGTTATAAAATTCTCATACTTCTTCGACTCG…
ThE01-063	747	LC637179		823	LC636937		544	LC637058		2114	TtGCTTTTGtaTACtAATTCAAACCTGCTATCTATGGAGAAAATtgGATAAAAGAAATAAGTATTTAtcGGGGaaCAcTCTGCAAAGAtACAATTTATTTAAACCCATATTctatcAtAtGAATgaaaCATAGTTCGAAAAAGAGGAATCAAATAGTTTACTTAAGACTTATTTATTATTATTATTGAATTTCCATTCTCAACAGAGAACTCAAGATGATCAATCCTGAAATGAGAAGGATCGACTCTTTCCCAACAAATAAACTATCAACCTCAAAAAAAGTGGAATTAATATATTTTTCTGTAACAAAAACAATTAACTATTAAACAAATAAGCTATGCCAATGAAAAGATTGGTCGTTTTTGGGTAGTTATAAAATTCTCATACTTCTTCGACTCG…
ThE01-064	747	LC637180		817	LC636938		540	LC637059		2104	TtGCTTTTGTATACtAATTCaAACCTGCTATCTATGGAGAAAATTGGATAAAAGAAATAAGTATTTAtcGGGGaaCaCtCTGCAAAGAtACAATTTATTTAAACCCATATTCtAtcAtAtGAATGAAACATAGTTCGAAAAAGAGGAATAAAATAGTTTACTTAAGACTTATTTATTATTATTATTGAATTTCCATTCTCAACAGAGAACTCAAGATGATCAATCCTGAAATGAGAAGGATCGACTCTTTCCCAACAAATAAACTATCAACCTCAAAAAAAGTGGAATTCATATATTTTTCTGTAACAAAAACAATTAACTATTAAACAAATAAGCTATGCCAATGAAAAGATTGGTCGTTTTTGGGTAGTTATAAAATTCTCATACTTCTTCGACTCG…
ThE01-065	747	LC637181		817	LC636939		540	LC637060		2104	TTGCTTTTGTAtACTAATTCAAACCTGCTATCTATGGAGAAAATTGGATAAAAGAAATAAGTATTtAtcGGGGAACACTCTGCAAAGAtACAATTTATTTAAACCCATATtCtatCatAtGAATGAAACATAGTTCGAAAAAGAGGAATAAAATAGTTTACTTAAGACTTATTTATTATTATTATTGAATTTCCATTCTCAACAGAGAACTCAAGATGATCAATCCTGAAATGAGAAGGATCGACTCTTTCCCAACAAATAAACTATCAACCTCAAAAAAAGTGGAATTCATATATTTTTCTGTAACAAAAACAATTAACTATTAAACAAATAAGCTATGCCAATGAAAAGATTGGTCGTTTTTGGGTAGTTATAAAATTCTCATACTTCTTCGACTCG…
ThE01-066	747	LC637182		823	LC636940		543	LC637061		2113	TTGCtTTTGtAtACTAATTCAAACCTGCTATCTATGGAGAAAATTGGATAAAAGAAATAAGTATTTAtcGGGGAACACTCTGCAAAGATACAATTTATTTAAACCCaTATTCTATCATATGAATGAAACATAGTTCGAAAAAGAGGAATCAAATAGTTTACTTAAGACTTATTTATTATTATTATTGAATTTCCATTCTCAACAGAGAACTCAAGATGATCAATCCTGAAATGAGAAGGATCGACTCTTTCCCAACAAATAAACTATCAACCTCAAAAAAAGTGGAATTAATATATTTTTCTGTAACAAAAACAATTAACTATTAAACAAATAAGCTATGCCAATGAAAAGATTGGTCGTTTTTGGGTAGTTATAAAATTCTCATACTTCTTCGACTCG…
ThE01-067	747	LC637183		817	LC636941		540	LC637062		2104	TTGCTTTTGTATACTAATTCAAACCTGCTATCTATGGAGAAAATTGGATAAAAGAAATAAGTATTTATCGGGGAAcACTCTGCAAAGATACAATTTATTTAAACCCATATTCTATCATATGAATGAAACATAGTTCGAAAAAGAGGAATAAAATAGTTTACTTAAGACTTATTTATTATTATTATTGAATTTCCATTCTCAACAGAGAACTCAAGATGATCAATCCTGAAATGAGAAGGATCGACTCTTTCCCAACAAATAAACTATCAACCTCAAAAAAAGTGGAATTCATATATTTTTCTGTAACAAAAACAATTAACTATTAAACAAATAAGCTATGCCAATGAAAAGATTGGTCGTTTTTGGGTAGTTATAAAATTCTCATACTTCTTCGACTCG…
ThE02-040	747	LC637184		817	LC636942		540	LC637063		2104	TTGCtTTTGTAtACTAATTCAAACCTGCTATCTATGGAGAAAATTGGATAAAAGAAATAAGTATTtatcGGGGAACACTCTGCAAAGATACAATTTATTTAAACCCATATtctATcAtATGAATGAAACATAGTTCGAAAAAGAGGAATAAAATAGTTTACTTAAGACTTATTTATTATTATTATTGAATTTCCATTCTCAACAGAGAACTCAAGATGATCAATCCTGAAATGAGAAGGATCGACTCTTTCCCAACAAATAAACTATCAACCTCAAAAAAAGTGGAATTCATATATTTTTCTGTAACAAAAACAATTAACTATTAAACAAATAAGCTATGCCAATGAAAAGATTGGTCGTTTTTGGGTAGTTATAAAATTCTCATACTTCTTCGACTCG…
ThE02-092	747	LC637185		817	LC636943		540	LC637064		2104	TTGCTTTTGTATACTAATTCAAaCCTGCTATCTATGGAGAAAATTGGATAAAAGAAATAAGTATTTatcGGGGaACActCTGCAAAGATACAATTTATTTAAACCCATATTCtAtCatAtGAATGAAACATAGTTCGAAAAAGAGGAATAAAATAGTTTACTTAAGACTTATTTATTATTATTATTGAATTTCCATTCTCAACAGAGAACTCaAGATGATCAATCCTGAAATGAGAAGGATCGACTCTTTCCCAAcAAATAAACTATCAACCTCAAAAAAAGTGGAATTCATATATTTTTCTGTAACAAAAACAATTAACTATTAAACAAATAAGCTATGCCAATGAAaAGATTGGTCGTTTTTGGGTAGTTATAAAATTCTCATACTTCTTCGACTCG…
ThE02-093	747	LC637186		817	LC636944		540	LC637065		2104	ttGCTTTTGTATActAATTCAAACCTGCTATCTATGGAGAAAATtGGATAAAAGAAATAAGTATTTAtcGGGGaacacTCTGCAAAGATACAATTTATTTAAACCCATATTctatcatatgAATGAAACATAGTTCGAAAAAGAGGAATAAAATAGTTTACTTAAGACTTATTTATTATTAtTATTGAATTTCCATTCTCAACAGAGAACTCAAGATGATCAATCCTGAAATGAGAAGGATCGACTCTTTCCCAACAAATAAACTATCAACCTCAAAAAAAGTGGAATTCATATATTTTTCTGTAACAAAAACAATTAACTATTAAACAAATAAGCTATGCCAATGAAAAGATTGGTCGTTTTTGGGTAGTTATAAAATTCTCATACTTCTTCGACTCG…
ThE03-004	747	LC637187		817	LC636945		541	LC637066		2105	ttGCTTTTGTATAcTAATTCAAACCTGCTATCTATGGAGAAAATTGGATAAAAGAAATAAGTATTTAtcGGGGAACACTCTGCAAAGATACAATTTATTTAAACCCATATtCtATCAtATGAATGAAACATAGTTCGAAAAAGAGGAATAAAATAGTTTACTTAAGACTTATTTATTATTATTATTGAATTTCCATTCTCAACAGAGAACTCAAGATGATCAATCCTGAAATGAGAAGGATCGACTCTTTCCCAAcAAATAAACTATCAACCTCAAAAAAAGTGGAATTAATATATTTTTCTGTAACAAAAACAATTAACTATTAAACAAATAAGCTATGCCAATGAAAAGATTGGTCGTTTTTGGGTAGTTATAAAATTCTCATACTTCTTCGACTCG…
ThE03-005	747	LC637188		823	LC636946		543	LC637067		2113	TTGCTTTTGTATACTAATTCAAACCTGCTATCTATGGAGAAAATTGGATAAAAGAAATAAGTATTTATcGGGGAacACTCTGCAAAGATACAATTTATTTAAACCCATATTCTATCATATGAATGAAACATAGTTCGAAAAAGAGGAATCAAATAGTTTACTTAAGACTTATTTATTATTATTATTGAATTTCCATTCTCAACAGAGAACTCAAGATGATCAATCCTGAAATGAGAAGGATCGACTCTTTCCCAACAAATAAACTATCAACCTCAAAAAAAGTGGAATTAATATATTTTTCTGTAACAAAAACAATTAACTATTAAACAaATaAGCTATGCCAATGAAAAGATTGGTCGTTTTTGGGTAGTTATAAAATTCTCATACTTCTTCGACTCG…
ThE03-012	747	LC637189		817	LC636947		540	LC637068		2104	TTGCTTTTGTATaCTAATTCAAACCTGCTATCTATGGAGAAAATTGGATAAAAGAAATAAGTATTTAtcGGGGAACACTCTGCAAAGATACAATTTATTTAAACCCATATTCTATcAtATGAATGAAACATAGTTCGAAAAAGAGGAATAAAATAGTTTACTTAAGACTTATTTATTATTATTATTGAATTTCCATTCTCAACAGAGAACTCAaGATGATCAATCCTGAAATGAGAAGGATCGACTCTTTCCCAACAAATAAACTATCAACCTCAAAAAAAGTGGAATTCATATATTTTTCTGTAACAAAAACAATTAACTATTAAACAAATAAGCTATGCCAATGAAAAGATTGGTCGTTTTTGGGTAGTTATAAAATTCTCATACTTCTTCGACTCG…
ThE08-001	747	LC637190		817	LC636948		540	LC637069		2104	TTGCTTTTGTATACTAATTCAAACCTGCTATCTATGGAGAAAATTGGATAAAAGAAATAAGTATTTAtCGGGGAACACTCTGCAAAGATACAATTTATTTAAACCCATATTCTATCATATGAATGAAACATAGTTCGAAAAAGAGGAATAAAATAGTTTACTTAAGACTTATTTATTATTATTATTGAATTTCCATTCTCAACAGAGAACTCAaGATGATCAATCCTGAAATGAGAAGGATCGACTCTTTCCCAACAAATAAACTATCAACCTCAAAAAAAGTGGAATTCATATATTTTTCTGTAACAAAAACAATTAACTATTAAACAAATAAGCTATGCCAATGAAAAGATTGGTCGTTTTTGGGTAGTTATAAAATTCTCATACTTCTTCGACTCG…
ThE09-003	747	LC637191		817	LC636949		540	LC637070		2104	ttgCTtTTgtAtACTAATTcaAACCTGCTATCTATGGAGAAAATTGGATAAAAGAAATAAGTATTTAtcGGGGaAcACTCTGCAAAGATACAATTTATTTAAACCCATATTCTATCATATGAATGAAACATAGTTCGAAAAAGAGGAATAAAATAGTTTACTTAAGACTTATTTATTATTATTATTGAATTTCCATTCTCAACAGAGAACTCaaGATGATCAATCCTGAAATGAGAAGGATCGACTCTTTCCCAAcaAATAAACTATCAACCTCAAAAAAAGTGGAATTCATATATTTTTCTGTAACAAAAACAATTAACTATTAAACAaATAAGCTATGCCaATGAaAAGATTGGTCGTTTTTGGGTAGtTATAAAATTCTCATACTTCTTCGACTCg…
