# Supplementary material for: Erianthus germplasm collection in Thailand: genetic structure and phylogenetic aspects of tetraploid and hexaploid accessions
Source: BMC Plant Biol. 2022 Jan 22;22:45. doi: 10.1186/s12870-021-03418-3 (PMC8783461; doi:10.1186/s12870-021-03418-3)
Supplement: Supplementary file 4 — Additional file 4: Table S4. Statistical analysis of haplotype diversity, nucleotide diversity, and neutrality in each chloroplast DNA region in 121 Thai Erianthus accessions. [file 12870_2021_3418_MOESM4_ESM.xlsx]

## Sheet: Table S4
Table S4 Statistical analysis of haplotype diversity, nucleotide diversity, and neutrality in each cpDNA region in 121 Thai Erianthus accessions.
ID	Regions	Sites				Haplotype diversity			Nucleotide diversity							Neutrality tests
		No. of sites	Indel	Total No. of sitesa		No. of haplotypes	h		Singleton variable sites	Parsimony-informative sites	Total	Pi (10-3)	θ	π (10-3)		D Fu and Li	F Fu and Li	D Tajima
CP1	rps16-trnQ	747	0	747		7	0.68		1	5	6	0.0017	1.11755	0.0015		0.12437	0.21839	0.30336
CP2	atpA-rps14	846	45	801		2	0.446		0	3	3	0.00167	0.55878	0.0007		0.81099	1.55676	2.4226*
CP3	rpl16-rps3	544	15	529		3	0.66		0	2	2	0.00157	0.37252	0.0007		0.67094	1.2075	1.82509
CA	Concatenated alignment	2126	60	2066		8	0.775		1	10	11	0.00166	2.04885	0.00099		0.72911	1.2935	1.72846
a Indels in the alignment were treated as missing data.
* P < 0.05
