# Supplementary material for: Erianthus germplasm collection in Thailand: genetic structure and phylogenetic aspects of tetraploid and hexaploid accessions
Source: BMC Plant Biol. 2022 Jan 22;22:45. doi: 10.1186/s12870-021-03418-3 (PMC8783461; doi:10.1186/s12870-021-03418-3)
Supplement: Supplementary file 5 — Additional file 5: Table S5. Sequences of primers used for amplification and sequencing of chloroplast DNA regions in Thai Erianthus accessions. [file 12870_2021_3418_MOESM5_ESM.xlsx]

## Sheet: Table S5
Table S5 Sequences of primers used for amplification and sequencing of cpDNA regions in Thai Erianthus accessions.
ID	Region	Amplification primers				Sequencing primers
		Sequences (5' to 3')	Positionsa	Product size (bp)b		Sequences (5' to 3')	Positionsa
CP1	rps16-trnQ	F: CTCTCGAGCTCCATCGTGTA	5396–5415	2218		TCGAGAATTGATCCAATATG	5630–5649
		R: ATGGCATAAGCTTCGGGTAA	7594–7613
CP2	atpA-rps14	F: ATCCCAATCAAACCCTCTCC	38402–38421	2586		CTGGATGAGTTACGTAAACAC	38505–38525
		R: TTAGGACGTGGGCATAAAGG	40968–40987
CP3	rpl16-rps3	F: AGCCCATACGTGTTTCTGTG	80449–80468	2469		CATCCAGCTCCTCGCGAATG	80758–80777
		R: CGTTATGATACTGAATCTCATGCC	82894–82917
a Position in the chloroplast genome of E. arundinaceus accession 'JW630' (GenBank accession No.: LC160130), which was used as a reference sequence.
b Size in the chloroplast genome of accession 'JW630'.
